# Supplementary material for: Sequential gene profiling of basal cell carcinomas treated with imiquimod in a placebo-controlled study defines the requirements for tissue rejection
Source: Genome Biol. 2007 Jan 15;8(1):R8. doi: 10.1186/gb-2007-8-1-r8 (PMC1839129; doi:10.1186/gb-2007-8-1-r8)
Supplement: Additional data file 1 — List of genes previously shown to be associated with the stimulation of various cell types with IFN-α. [file gb-2007-8-1-r8-S1.txt]

IFNalpha 83 signature
WID:183967	WID:183967 || IMAGE:588911 || MAP:12q24.1 || OAS1 -- 2',5'-oligoadenylate synthetase 1, 40/46kDa ||
WID:184008	WID:184008 || IMAGE:1492147 || MAP:Xq13.1 || RPS4X -- Ribosomal protein S4, X-linked ||
WID:184010	WID:184010 || IMAGE:1493160 || MAP:4q21 || CXCL10 -- Chemokine (C-X-C motif) ligand 10 ||
WID:184124	WID:184124 || IMAGE:42070 || MAP: || NT5E -- CD73=Ecto 5' nucleotidase ||
WID:184199	WID:184199 || IMAGE:51981 || MAP:9q34 || RPL7A -- Ribosomal protein L7a ||
WID:184225	WID:184225 || IMAGE:359184 || MAP:2p22-p21 || PRKR -- Protein kinase, interferon-inducible double stranded RNA dependent ||
WID:184265	WID:184265 || IMAGE:813387 || MAP:16q22.1 || NQO1 -- NAD(P)H dehydrogenase, quinone 1 ||
WID:184285	WID:184285 || IMAGE:589115 || MAP:11q22.3 || MMP1 -- Matrix metalloproteinase 1 (interstitial collagenase) ||
WID:184298	WID:184298 || IMAGE:292306 || MAP:15q21-q2 || LIPC -- Lipase, hepatic ||
WID:184310	WID:184310 || IMAGE:823696 || MAP: || IFIT1 -- Interferon-induced 56-KDa protein ||
WID:184310	WID:184310 || IMAGE:823696 || MAP: || IFIT1 -- Interferon-induced 56-KDa protein ||
WID:184312	WID:184312 || IMAGE:811044 || MAP:21 || CDNA FLJ41728 fis, clone HLUNG2015617 ||
WID:184313	WID:184313 || IMAGE:754080 || MAP: || ICAM3 -- CD50=ICAM-3 ||
WID:184317	WID:184317 || IMAGE:154015 || MAP: || ITGAL -- CD11A=Integrin, alpha L=LFA-1 alpha chain ||
WID:184363	WID:184363 || IMAGE:812126 || MAP: || Unknown ||
WID:184375	WID:184375 || IMAGE:753775 || MAP:6p23 || GMPR -- Guanosine monophosphate reductase ||
WID:184408	WID:184408 || IMAGE:34849 || MAP:19pter-q || EEF2 -- Eukaryotic translation elongation factor 2 ||
WID:184430	WID:184430 || IMAGE:753447 || MAP:11p12-p1 || DDB2 -- Damage-specific DNA binding protein 2, 48kDa ||
WID:184465	WID:184465 || IMAGE:363058 || MAP:Xp22.3 || CLCN4 -- Chloride channel 4 ||
WID:184598	WID:184598 || IMAGE:71727 || MAP: || TAL1 -- scl=tal-1=T-cell acute lymphocytic leukemia 1 ||
WID:184609	WID:184609 || IMAGE:950482 || MAP:20p13 || SNRPB -- Small nuclear ribonucleoprotein polypeptides B and B1 ||
WID:184639	WID:184639 || IMAGE:22731 || MAP:Xq22 || PLP1 -- Proteolipid protein 1 (Pelizaeus-Merzbacher disease, spastic paraplegia 2, uncomplicated) ||
WID:184665	WID:184665 || IMAGE:503097 || MAP:Xp22.3-p || PRPS2 -- Phosphoribosyl pyrophosphate synthetase 2 ||
WID:184683	WID:184683 || IMAGE:784278 || MAP:2q37.1 || SP100 -- Nuclear antigen Sp100 ||
WID:184687	WID:184687 || IMAGE:784959 || MAP:15q22.3- || NEO1 -- Neogenin homolog 1 (chicken) ||
WID:184688	WID:184688 || IMAGE:701481 || MAP: || MX2 -- MxB=interferon-induced cellular resistance mediator protein ||
WID:184689	WID:184689 || IMAGE:815542 || MAP: || MX1 -- MxA=interferon-induced cellular resistance mediator protein ||
WID:184690	WID:184690 || IMAGE:840865 || MAP:6q22.2 || MARCKS -- Myristoylated alanine-rich protein kinase C substrate ||
WID:184716	WID:184716 || IMAGE:592540 || MAP:12q12-q1 || KRT5 -- Keratin 5 (epidermolysis bullosa simplex, Dowling-Meara/Kobner/Weber-Cockayne types) ||
WID:184721	WID:184721 || IMAGE:84295 || MAP: || IL1RN -- IL-1 receptor antagonist ||
WID:184722	WID:184722 || IMAGE:740476 || MAP: || IRF1 -- IRF-1=interferon regulatory factor-1 ||
WID:184723	WID:184723 || IMAGE:773332 || MAP:17p13 || ITGAE -- Integrin, alpha E (antigen CD103, human mucosal lymphocyte antigen 1; alpha polypeptide) ||
WID:184755	WID:184755 || IMAGE:841008 || MAP:1p22.2 || GBP1 -- Guanylate binding protein 1, interferon-inducible, 67kDa ||
WID:184768	WID:184768 || IMAGE:81289 || MAP:2p13.1 || ACTG2 -- Actin, gamma 2, smooth muscle, enteric ||
WID:184779	WID:184779 || IMAGE:80500 || MAP:13q14.1- || ESD -- Esterase D/formylglutathione hydrolase ||
WID:184780	WID:184780 || IMAGE:788647 || MAP: || EPB42 -- erythrocyte membrane protein band 4.2 ||
WID:184787	WID:184787 || IMAGE:950367 || MAP:1q21.1-q || ADAR -- Adenosine deaminase, RNA-specific ||
WID:184809	WID:184809 || IMAGE:739901 || MAP: || CYP51A1 -- cytochrome P450, family 51, subfamily A, polypeptide 1 ||
WID:184838	WID:184838 || IMAGE:83605 || MAP:2q35 || CPS1 -- Carbamoyl-phosphate synthetase 1, mitochondrial ||
WID:184842	WID:184842 || IMAGE:785975 || MAP:6p25.3-p || F13A1 -- Coagulation factor XIII, A1 polypeptide ||
WID:184861	WID:184861 || IMAGE:897596 || MAP:1p22.1 || RPL5 -- Ribosomal protein L5 ||
WID:184862	WID:184862 || IMAGE:950710 || MAP:13q32 || PCCA -- Propionyl Coenzyme A carboxylase, alpha polypeptide ||
WID:184888	WID:184888 || IMAGE:160664 || MAP:10q11.2 || RET -- Ret proto-oncogene (multiple endocrine neoplasia and medullary thyroid carcinoma 1, Hirschsprung disease) ||
WID:185045	WID:185045 || IMAGE:361122 || MAP:3q23 || PLS1 -- Plastin 1 (I isoform) ||
WID:185096	WID:185096 || IMAGE:853906 || MAP:6p21.3 || HCG4P6 -- HLA complex group 4 pseudogene 6 ||
WID:185097	WID:185097 || IMAGE:293925 || MAP: || LILRB1 -- MIR-7=LIR-1=HM43=monocyte/macrophage Ig-related receptor=inhibitory receptor=overlaps with lysozyme ||
WID:185099	WID:185099 || IMAGE:344589 || MAP: || LCP1 -- L-plastin=actin-binding protein ||
WID:185101	WID:185101 || IMAGE:854701 || MAP:10q23.2- || LIPA -- Lipase A, lysosomal acid, cholesterol esterase (Wolman disease) ||
WID:185105	WID:185105 || IMAGE:884644 || MAP:3p21.3 || LAMR1 -- Laminin receptor 1 (ribosomal protein SA, 67kDa) ||
WID:185217	WID:185217 || IMAGE:83549 || MAP:12p13 || C1R -- Complement component 1, r subcomponent ||
WID:185220	WID:185220 || IMAGE:756556 || MAP:11q12-q1 || SERPING1 -- Serine (or cysteine) proteinase inhibitor, clade G (C1 inhibitor), member 1, (angioedema, hereditary) ||
WID:185233	WID:185233 || IMAGE:472008 || MAP: || CCR1 -- C-C chemokine receptor 1=CC CK1=HM145=LD78 receptor=G protein coupled receptor ||
WID:185256	WID:185256 || IMAGE:428103 || MAP: || CD1C -- CD1C ||
WID:185343	WID:185343 || IMAGE:884546 || MAP:12q24.1 || RPL6 -- Ribosomal protein L6 ||
WID:185344	WID:185344 || IMAGE:295551 || MAP:4q12 || POLR2B -- Polymerase (RNA) II (DNA directed) polypeptide B, 140kDa ||
WID:185366	WID:185366 || IMAGE:796287 || MAP:11q23.1 || NCAM1 -- Neural cell adhesion molecule 1 ||
WID:185405	WID:185405 || IMAGE:490244 || MAP:4q35 || SLC25A4 -- Solute carrier family 25 (mitochondrial carrier; adenine nucleotide translocator), member 4 ||
WID:185418	WID:185418 || IMAGE:505881 || MAP:20q12-q1 || ADA -- Adenosine deaminase ||
WID:185427	WID:185427 || IMAGE:809910 || MAP: || IFITM3 -- Interferon-inducible protein 1-8U ||
WID:185441	WID:185441 || IMAGE:1470048 || MAP:8q24.3 || LY6E -- Lymphocyte antigen 6 complex, locus E ||
WID:185456	WID:185456 || IMAGE:1455976 || MAP:11p15.5 || IFITM2 -- Interferon induced transmembrane protein 2 (1-8D) ||
WID:185457	WID:185457 || IMAGE:1455641 || MAP:20q13.33 || PSMA7 -- Proteasome (prosome, macropain) subunit, alpha type, 7 ||
WID:185493	WID:185493 || IMAGE:1474955 || MAP:17q11.1- || TAF15 -- TAF15 RNA polymerase II, TATA box binding protein (TBP)-associated factor, 68kDa ||
WID:185695	WID:185695 || IMAGE:1456118 || MAP:6p21.3 || PSMB9 -- Proteasome (prosome, macropain) subunit, beta type, 9 (large multifunctional protease 2) ||
WID:185705	WID:185705 || IMAGE:814989 || MAP:2pter-p2 || ITSN2 -- Intersectin 2 ||
WID:185730	WID:185730 || IMAGE:815861 || MAP:17q21.1 || PSMD3 -- Proteasome (prosome, macropain) 26S subunit, non-ATPase, 3 ||
WID:185753	WID:185753 || IMAGE:814316 || MAP:16q24.3 || RPL13 -- Ribosomal protein L13 ||
WID:185794	WID:185794 || IMAGE:357031 || MAP:2q23.3 || TNFAIP6 -- Tumor necrosis factor, alpha-induced protein 6 ||
WID:185863	WID:185863 || IMAGE:51447 || MAP: || FCGR3A -- CD16=Fcgamma receptor IIIa ||
WID:185879	WID:185879 || IMAGE:51543 || MAP:11q24.2 || FEZ1 -- Fasciculation and elongation protein zeta 1 (zygin I) ||
WID:185935	WID:185935 || IMAGE:810242 || MAP: || C3AR1 -- complement component 3a receptor 1=G protein-coupled receptor ||
WID:185986	WID:185986 || IMAGE:178463 || MAP:10p11.2 || TCF8 -- Transcription factor 8 (represses interleukin 2 expression) ||
WID:185996	WID:185996 || IMAGE:210405 || MAP:14q11.2 || PSME2 -- Proteasome (prosome, macropain) activator subunit 2 (PA28 beta) ||
WID:186010	WID:186010 || IMAGE:810612 || MAP:1q21 || S100A11 -- S100 calcium binding protein A11 (calgizzarin) ||
WID:186105	WID:186105 || IMAGE:196501 || MAP: || ARMET -- ARP=arginine-rich protein=arginine-rich, mutated in early stage tumors ||
WID:186202	WID:186202 || IMAGE:202535 || MAP:11 || Full-length cDNA clone CS0DI002YC09 of Placenta Cot 25-normalized of Homo sapiens (human) ||
WID:186224	WID:186224 || IMAGE:770192 || MAP:17q11.2 || LGALS9 -- Lectin, galactoside-binding, soluble, 9 (galectin 9) ||
WID:186236	WID:186236 || IMAGE:754479 || MAP: || C1orf29 -- mRNA expressed in osteoblast=chromosome 1 open reading frame 29 ||
WID:186262	WID:186262 || IMAGE:347373 || MAP: || Full-length cDNA clone CS0DB003YO16 of Neuroblastoma Cot 10-normalized of Homo sapiens (human) ||
WID:186283	WID:186283 || IMAGE:138991 || MAP:2q37 || COL6A3 -- Collagen, type VI, alpha 3 ||
WID:186311	WID:186311 || IMAGE:212078 || MAP: || PELO -- integrin, alpha subunit ||
WID:186351	WID:186351 || IMAGE:549146 || MAP:11p15 || TRIM22 -- Tripartite motif-containing 22 ||
WID:186356	WID:186356 || IMAGE:810724 || MAP:6p21.3 || IER3 -- Immediate early response 3 ||
WID:186369	WID:186369 || IMAGE:768299 || MAP:17q21.32 || KIAA0924 -- KIAA0924 protein ||
WID:186373	WID:186373 || IMAGE:71606 || MAP: || NKG7 -- HKG7=cell surface protein in NK and T cells=G-CSF-induced gene ||
WID:186429	WID:186429 || IMAGE:71116 || MAP:2q31-q32 || TFPI -- Tissue factor pathway inhibitor (lipoprotein-associated coagulation inhibitor) ||
WID:186436	WID:186436 || IMAGE:840691 || MAP: || STAT1 -- STAT1=IFN alpha/beta-responsive transcription factor ISGF3 beta subunits (p91/p84) ||
WID:186437	WID:186437 || IMAGE:950607 || MAP: || SET -- SET=fused to can in acute undifferentiated leukemia ||
WID:186448	WID:186448 || IMAGE:840940 || MAP:8q22.2-q || PABPC1 -- Poly(A) binding protein, cytoplasmic 1 ||
WID:186449	WID:186449 || IMAGE:898198 || MAP:6q21 || CD164 -- CD164 antigen, sialomucin ||
WID:186454	WID:186454 || IMAGE:897952 || MAP:1p13 || PSMA5 -- Proteasome (prosome, macropain) subunit, alpha type, 5 ||
WID:186524	WID:186524 || IMAGE:310105 || MAP: || IFIT5 -- retinoic acid- and interferon-inducible 58K protein RI58 ||
WID:186548	WID:186548 || IMAGE:79624 || MAP:2q37.1 || SP110 -- SP110 nuclear body protein ||
WID:186552	WID:186552 || IMAGE:80910 || MAP:19q13.3 || SLC1A5 -- Solute carrier family 1 (neutral amino acid transporter), member 5 ||
WID:186588	WID:186588 || IMAGE:824117 || MAP: || VRK2 -- VRK2=vaccinia related kinase 2 ||
WID:186607	WID:186607 || IMAGE:824602 || MAP: || IFI16 -- IFI16=interferon-gamma-inducible myeloid differentiation transcriptional activator ||
WID:186612	WID:186612 || IMAGE:810703 || MAP:8p11.21 || GOLGA7 -- Golgi autoantigen, golgin subfamily a, 7 ||
WID:186695	WID:186695 || IMAGE:704532 || MAP: || NMI -- Nmi=IL-2 and IFN-gamma inducible potentiator of STAT -induced transcription=interacts with N-myc, C-myc, Max, and other leucine zipper transcription factors ||
WID:186706	WID:186706 || IMAGE:815285 || MAP:19p13.1 || CHERP -- Calcium homeostasis endoplasmic reticulum protein ||
WID:186733	WID:186733 || IMAGE:781704 || MAP: || HMGN3 -- TRIP7=thyroid receptor interactor 7=similar to chromatin proteins HMG-14 and HMG-17 ||
WID:186739	WID:186739 || IMAGE:897632 || MAP:12q23-q2 || ATP2A2 -- ATPase, Ca++ transporting, cardiac muscle, slow twitch 2 ||
WID:186754	WID:186754 || IMAGE:75254 || MAP:12q21.1 || CSRP2 -- Cysteine and glycine-rich protein 2 ||
WID:186759	WID:186759 || IMAGE:789011 || MAP:2q35 || AAMP -- Angio-associated, migratory cell protein ||
WID:186816	WID:186816 || IMAGE:591281 || MAP:16p13.1- || MVP -- Major vault protein ||
WID:186849	WID:186849 || IMAGE:810787 || MAP:19p13.2 || DNAJB1 -- DnaJ (Hsp40) homolog, subfamily B, member 1 ||
WID:186881	WID:186881 || IMAGE:154093 || MAP:2q31.1 || CIR -- CBF1 interacting corepressor ||
WID:186897	WID:186897 || IMAGE:627542 || MAP:7p14-cen || BLVRA -- Biliverdin reductase A ||
WID:186922	WID:186922 || IMAGE:782339 || MAP:6q25.3 || ZDHHC14 -- Zinc finger, DHHC domain containing 14 ||
WID:186935	WID:186935 || IMAGE:283715 || MAP:5q33.1-q || LCP2 -- Lymphocyte cytosolic protein 2 (SH2 domain containing leukocyte protein of 76kDa) ||
WID:186954	WID:186954 || IMAGE:42258 || MAP:12q24.31 || FLJ39378 -- Hypothetical protein FLJ39378 ||
WID:186964	WID:186964 || IMAGE:563621 || MAP: || TRAF5 -- TRAF5=TNF receptor associated factor 5 ||
WID:186965	WID:186965 || IMAGE:262920 || MAP:3q22.1 || H41 -- Hypothetical protein H41 ||
WID:186989	WID:186989 || IMAGE:773220 || MAP:Xq13 || OGT -- O-linked N-acetylglucosamine (GlcNAc) transferase (UDP-N-acetylglucosamine:polypeptide-N-acetylglucosaminyl transferase) ||
WID:187000	WID:187000 || IMAGE:809456 || MAP:11p15.5 || IRF7 -- Interferon regulatory factor 7 ||
WID:187082	WID:187082 || IMAGE:429721 || MAP:22q11.21 || DGCR2 -- DiGeorge syndrome critical region gene 2 ||
WID:187116	WID:187116 || IMAGE:153355 || MAP: || CCL3 -- LD78 beta=almost identical to MIP-1 alpha=chemokine ||
WID:187158	WID:187158 || IMAGE:853988 || MAP:22q11.21 || UBE2L3 -- Ubiquitin-conjugating enzyme E2L 3 ||
WID:187162	WID:187162 || IMAGE:289496 || MAP:10q23-q2 || IFIT2 -- Interferon-induced protein with tetratricopeptide repeats 2 ||
WID:187163	WID:187163 || IMAGE:742132 || MAP: || G1P2 -- Interferon-induced 17 KD protein ||
WID:187276	WID:187276 || IMAGE:811024 || MAP: || BST2 -- bone marrow stromal cell antigen 2 ||
WID:187276	WID:187276 || IMAGE:811024 || MAP: || BST2 -- bone marrow stromal cell antigen 2 ||
WID:187330	WID:187330 || IMAGE:969854 || MAP:19q13.2- || CALM3 -- Calmodulin 3 (phosphorylase kinase, delta) ||
WID:187384	WID:187384 || IMAGE:740604 || MAP: || ISG20 -- HEM45=gpISG20=interferon-inducible PML nuclear bodies-associated protein ||
WID:187408	WID:187408 || IMAGE:432581 || MAP:13q12-q1 || PFAAP5 -- Phosphonoformate immuno-associated protein 5 ||
WID:187409	WID:187409 || IMAGE:415529 || MAP:13q12-q1 || PFAAP5 -- Phosphonoformate immuno-associated protein 5 ||
WID:187411	WID:187411 || IMAGE:857002 || MAP:6q15 || PNRC1 -- Proline-rich nuclear receptor coactivator 1 ||
WID:187423	WID:187423 || IMAGE:725395 || MAP: || UBE2L6 -- ubiquitin-conjugating enzyme E2L 6 ||
WID:187643	WID:187643 || IMAGE:877832 || MAP: || Unknown ||
WID:187732	WID:187732 || IMAGE:629896 || MAP:5q13 || MAP1B -- Microtubule-associated protein 1B ||
WID:187744	WID:187744 || IMAGE:276237 || MAP:14q12 || ARHGAP5 -- Rho GTPase activating protein 5 ||
WID:187745	WID:187745 || IMAGE:77244 || MAP:17p13.2 || PELP1 -- Proline-, glutamic acid-, leucine-rich protein 1 ||
WID:187749	WID:187749 || IMAGE:844725 || MAP:21q22.2 || TTC3 -- Tetratricopeptide repeat domain 3 ||
WID:187759	WID:187759 || IMAGE:811000 || MAP:17q25 || LGALS3BP -- Lectin, galactoside-binding, soluble, 3 binding protein ||
WID:187763	WID:187763 || IMAGE:856961 || MAP:8q22-q23 || EIF3S6 -- Eukaryotic translation initiation factor 3, subunit 6 48kDa ||
WID:187777	WID:187777 || IMAGE:840803 || MAP:5q35.1 || ATP6V0E -- ATPase, H+ transporting, lysosomal 9kDa, V0 subunit e ||
WID:187784	WID:187784 || IMAGE:52076 || MAP:9q34.3 || OLFM1 -- Olfactomedin 1 ||
WID:187799	WID:187799 || IMAGE:855620 || MAP:12q23-q2 || NACA -- Nascent-polypeptide-associated complex alpha polypeptide ||
WID:187881	WID:187881 || IMAGE:626822 || MAP:5p15.1-p || TRIO -- Triple functional domain (PTPRF interacting) ||
WID:188044	WID:188044 || IMAGE:610897 || MAP:8q12.1 || ASPH -- Aspartate beta-hydroxylase ||
WID:188049	WID:188049 || IMAGE:752857 || MAP:22q || EIF3S6IP -- Eukaryotic translation initiation factor 3, subunit 6 interacting protein ||
WID:188161	WID:188161 || IMAGE:2316338 || MAP:13q12-q1 || TPT1 -- Tumor protein, translationally-controlled 1 ||
WID:188227	WID:188227 || IMAGE:292008 || MAP: || IMPDH2 -- IMP (inosine monophosphate) dehydrogenase 2 ||
WID:188265	WID:188265 || IMAGE:2304621 || MAP:9q13 || GCNT1 -- Glucosaminyl (N-acetyl) transferase 1, core 2 (beta-1,6-N-acetylglucosaminyltransferase) ||
WID:188316	WID:188316 || IMAGE:2413955 || MAP:11p15.5 || CDKN1C -- Cyclin-dependent kinase inhibitor 1C (p57, Kip2) ||
WID:188398	WID:188398 || IMAGE:812968 || MAP: || PTPRN2 -- protein tyrosine phosphatase, receptor type, N polypeptide 2=KIAA0387 ||
WID:188400	WID:188400 || IMAGE:381166 || MAP:10q22.2 || MYST4 -- MYST histone acetyltransferase (monocytic leukemia) 4 ||
WID:188452	WID:188452 || IMAGE:782513 || MAP:1p35 || G1P3 -- Interferon, alpha-inducible protein (clone IFI-6-16) ||
WID:188544	WID:188544 || IMAGE:66535 || MAP:15q22.31 || OAZ2 -- Ornithine decarboxylase antizyme 2 ||
WID:188553	WID:188553 || IMAGE:145132 || MAP:17p13.1- || MPDU1 -- Mannose-P-dolichol utilization defect 1 ||
WID:188583	WID:188583 || IMAGE:130371 || MAP:5p13.1 || NUP155 -- Nucleoporin 155kDa ||
WID:188595	WID:188595 || IMAGE:141623 || MAP:4p15.32 || LAP3 -- Leucine aminopeptidase 3 ||
WID:188666	WID:188666 || IMAGE:321271 || MAP:22q13.31 || ARHGAP8 -- Rho GTPase activating protein 8 ||
WID:188819	WID:188819 || IMAGE:377271 || MAP:1q21.3 || UBAP2L -- Ubiquitin associated protein 2-like ||
WID:188845	WID:188845 || IMAGE:281039 || MAP:8q21.13 || FABP5 -- Fatty acid binding protein 5 (psoriasis-associated) ||
WID:188886	WID:188886 || IMAGE:504673 || MAP:2p13 || DOK1 -- Docking protein 1, 62kDa (downstream of tyrosine kinase 1) ||
WID:189016	WID:189016 || IMAGE:625764 || MAP:10q23.33 || SEC15L1 -- SEC15-like 1 (S. cerevisiae) ||
WID:189092	WID:189092 || IMAGE:289610 || MAP:19q13.4 || ILT7 -- Leukocyte immunoglobulin-like receptor, subfamily A (without TM domain), member 4 ||
WID:189136	WID:189136 || IMAGE:897730 || MAP: || Unknown ||
WID:189189	WID:189189 || IMAGE:511633 || MAP:9p12 || DDX58 -- DEAD (Asp-Glu-Ala-Asp) box polypeptide 58 ||
WID:189193	WID:189193 || IMAGE:593690 || MAP: || TNFSF13B -- BLyS=BAFF=TALL-1=THANK=zTNF4=DTL=TNF family member that stimulates B cell proliferation and Ig secretion expressed on myeloid cells ||
WID:189201	WID:189201 || IMAGE:592125 || MAP: || RIPK1 -- RIP protein kinase ||
WID:189326	WID:189326 || IMAGE:753038 || MAP:16q13-q2 || KIFC3 -- Kinesin family member C3 ||
WID:189374	WID:189374 || IMAGE:813249 || MAP:1q21.2-q || SEC22L1 -- SEC22 vesicle trafficking protein-like 1 (S. cerevisiae) ||
WID:189401	WID:189401 || IMAGE:35789 || MAP:2p23 || NRBP -- Nuclear receptor binding protein ||
WID:189507	WID:189507 || IMAGE:755904 || MAP:14q13.2 || C14orf24 -- Chromosome 14 open reading frame 24 ||
WID:189527	WID:189527 || IMAGE:281605 || MAP:17q21 || FMNL1 -- Formin-like 1 ||
WID:189550	WID:189550 || IMAGE:434968 || MAP:20q13.32 || ATP5E -- ATP synthase, H+ transporting, mitochondrial F1 complex, epsilon subunit ||
WID:189607	WID:189607 || IMAGE:745083 || MAP:22q11.21 || USP18 -- Ubiquitin specific protease 18 ||
WID:189611	WID:189611 || IMAGE:745604 || MAP:16q22-q2 || BCAR1 -- Breast cancer anti-estrogen resistance 1 ||
WID:189612	WID:189612 || IMAGE:1049287 || MAP:16p13.3 || PRSS21 -- Protease, serine, 21 (testisin) ||
WID:189612	WID:189612 || IMAGE:1049287 || MAP:16p13.3 || PRSS21 -- Protease, serine, 21 (testisin) ||
WID:189661	WID:189661 || IMAGE:814158 || MAP:19q13.3 || ATF5 -- Activating transcription factor 5 ||
WID:189685	WID:189685 || IMAGE:825742 || MAP:9p24 || SLC1A1 -- Solute carrier family 1 (neuronal/epithelial high affinity glutamate transporter, system Xag), member 1 ||
WID:189692	WID:189692 || IMAGE:460002 || MAP:2q24.1 || GALNT5 -- UDP-N-acetyl-alpha-D-galactosamine:polypeptide N-acetylgalactosaminyltransferase 5 (GalNAc-T5) ||
WID:189710	WID:189710 || IMAGE:462691 || MAP:8q24.12 || TAF2 -- TAF2 RNA polymerase II, TATA box binding protein (TBP)-associated factor, 150kDa ||
WID:189756	WID:189756 || IMAGE:1570420 || MAP: || CCL1 -- I-309=Small inducible cytokine A1=homologous to mouse Tca-3=chemokine ||
WID:189811	WID:189811 || IMAGE:52120 || MAP:12q24.13 || DTX1 -- Deltex homolog 1 (Drosophila) ||
WID:189827	WID:189827 || IMAGE:1604703 || MAP:6p21.3 || HLA-F -- Major histocompatibility complex, class I, F ||
WID:189903	WID:189903 || IMAGE:855563 || MAP:12q13 || ERBB3 -- V-erb-b2 erythroblastic leukemia viral oncogene homolog 3 (avian) ||
WID:189921	WID:189921 || IMAGE:235079 || MAP:12q24.2 || RPLP0 -- Ribosomal protein, large, P0 ||
WID:189963	WID:189963 || IMAGE:503078 || MAP: || matrix metalloproteinase 23B ||
WID:190081	WID:190081 || IMAGE:1558492 || MAP:7q21 || AIP1 -- Atrophin-1 interacting protein 1 ||
WID:190130	WID:190130 || IMAGE:1642186 || MAP: || Unknown ||
WID:190162	WID:190162 || IMAGE:809910 || MAP: || IFITM3 -- Interferon-inducible protein 1-8U ||
WID:190195	WID:190195 || IMAGE:1541958 || MAP:11q23.1 || POU2AF1 -- POU domain, class 2, associating factor 1 ||
WID:190216	WID:190216 || IMAGE:1636069 || MAP:17q25 || MRPL12 -- Mitochondrial ribosomal protein L12 ||
WID:190218	WID:190218 || IMAGE:1643566 || MAP:9p13-p12 || CA9 -- Carbonic anhydrase IX ||
WID:190268	WID:190268 || IMAGE:1675957 || MAP:9q34 || FCN2 -- Ficolin (collagen/fibrinogen domain containing lectin) 2 (hucolin) ||
WID:190270	WID:190270 || IMAGE:1684277 || MAP:6p21.3 || ZNF204 -- Zinc finger protein 204 ||
WID:190540	WID:190540 || IMAGE:530485 || MAP:12q24.3- || BAZ2A -- Bromodomain adjacent to zinc finger domain, 2A ||
WID:190563	WID:190563 || IMAGE:240780 || MAP:12p13 || NINJ2 -- Ninjurin 2 ||
WID:190577	WID:190577 || IMAGE:328542 || MAP:2q24-q31 || GALNT3 -- UDP-N-acetyl-alpha-D-galactosamine:polypeptide N-acetylgalactosaminyltransferase 3 (GalNAc-T3) ||
WID:190584	WID:190584 || IMAGE:897460 || MAP:8q24.3 || EEF1D -- Eukaryotic translation elongation factor 1 delta (guanine nucleotide exchange protein) ||
WID:190785	WID:190785 || IMAGE:1868349 || MAP:15q11.2- || PLA2G4B -- Phospholipase A2, group IVB (cytosolic) ||
WID:190789	WID:190789 || IMAGE:2012021 || MAP: || Unknown ||
WID:190821	WID:190821 || IMAGE:1938433 || MAP: || Unknown ||
WID:190866	WID:190866 || IMAGE:434166 || MAP: || GRAP2 -- Gads=Grap2=GRID=Grb-2-related adapter protein 2=interacts with CD28 ||
WID:190895	WID:190895 || IMAGE:1845885 || MAP:11 || Transcribed locus, strongly similar to NP_000363.1 tyrosinase (oculocutaneous albinism IA) [Homo sapiens] ||
WID:190946	WID:190946 || IMAGE:2320870 || MAP:15q11.2 || IGHV1OR15-1 -- Immunoglobulin heavy variable 1/OR15-1 ||
WID:190962	WID:190962 || IMAGE:2358925 || MAP: || Unknown ||
WID:191008	WID:191008 || IMAGE:2432360 || MAP:3p21.31 || BSN -- Bassoon (presynaptic cytomatrix protein) ||
WID:191027	WID:191027 || IMAGE:2461050 || MAP:22q13.1 || LGALS1 -- Lectin, galactoside-binding, soluble, 1 (galectin 1) ||
WID:191114	WID:191114 || IMAGE:2565790 || MAP:16p11.2 || CD2BP2 -- CD2 antigen (cytoplasmic tail) binding protein 2 ||
WID:191125	WID:191125 || IMAGE:2570895 || MAP:3p21.3-p || RPL29 -- Ribosomal protein L29 ||
WID:191137	WID:191137 || IMAGE:1658692 || MAP:Xq28 || CXorf6 -- Chromosome X open reading frame 6 ||
WID:191149	WID:191149 || IMAGE:2109677 || MAP:19q13.3- || KLK12 -- Kallikrein 12 ||
WID:191152	WID:191152 || IMAGE:2114986 || MAP:2q24.2 || ZAK -- Sterile alpha motif and leucine zipper containing kinase AZK ||
WID:191201	WID:191201 || IMAGE:2542639 || MAP:19p13.3- || STXBP2 -- Syntaxin binding protein 2 ||
WID:191250	WID:191250 || IMAGE:2212692 || MAP:22q13.1 || PRKCABP -- Protein kinase C, alpha binding protein ||
WID:191274	WID:191274 || IMAGE:2276696 || MAP:3p25 || COLQ -- Collagen-like tail subunit (single strand of homotrimer) of asymmetric acetylcholinesterase ||
WID:191275	WID:191275 || IMAGE:2276858 || MAP:Xq28 || MAGEA11 -- Melanoma antigen family A, 11 ||
WID:191369	WID:191369 || IMAGE:2550896 || MAP:12q11-q1 || ITGA5 -- Integrin, alpha 5 (fibronectin receptor, alpha polypeptide) ||
WID:191373	WID:191373 || IMAGE:2551329 || MAP: || Unknown ||
WID:191381	WID:191381 || IMAGE:2562181 || MAP: || Unknown ||
WID:191393	WID:191393 || IMAGE:2568386 || MAP:1p35.3 || SMPDL3B -- Sphingomyelin phosphodiesterase, acid-like 3B ||
WID:191403	WID:191403 || IMAGE:2577075 || MAP:6p12 || HSPCB -- Heat shock 90kDa protein 1, beta ||
WID:191404	WID:191404 || IMAGE:2577143 || MAP:1q23 || CCT3 -- Chaperonin containing TCP1, subunit 3 (gamma) ||
WID:191405	WID:191405 || IMAGE:2577249 || MAP:4p13 || RPL9 -- Ribosomal protein L9 ||
WID:191469	WID:191469 || IMAGE:33525 || MAP:11q12.3 || EEF1G -- Eukaryotic translation elongation factor 1 gamma ||
WID:191500	WID:191500 || IMAGE:42352 || MAP:Xp22.32 || SLC25A6 -- Solute carrier family 25 (mitochondrial carrier; adenine nucleotide translocator), member 6 ||
WID:191534	WID:191534 || IMAGE:530868 || MAP:12p13 || GAPD -- Glyceraldehyde-3-phosphate dehydrogenase ||
WID:273469	WID:273469 || IMAGE:124320 || MAP:4q32.3 || MFAP3L -- Microfibrillar-associated protein 3-like ||
WID:273493	WID:273493 || IMAGE:129332 || MAP:14q32 || MEG3 -- Maternally expressed 3 ||
WID:273687	WID:273687 || IMAGE:76196 || MAP:17q23 || FTSJ3 -- FtsJ homolog 3 (E. coli) ||
WID:273688	WID:273688 || IMAGE:78148 || MAP:6 || Transcribed locus ||
WID:273780	WID:273780 || IMAGE:782703 || MAP:18q21 || MBD2 -- Methyl-CpG binding domain protein 2 ||
WID:273809	WID:273809 || IMAGE:297878 || MAP:7q21 || ARS2 -- Arsenate resistance protein ARS2 ||
WID:273824	WID:273824 || IMAGE:757205 || MAP:7 || LOC284701 -- Hypothetical protein LOC284701 ||
WID:273891	WID:273891 || IMAGE:196037 || MAP:22q11.23 || SNRPD3 -- Small nuclear ribonucleoprotein D3 polypeptide 18kDa ||
WID:273896	WID:273896 || IMAGE:203183 || MAP:11q12.1 || DTX4 -- Deltex 4 homolog (Drosophila) ||
WID:273961	WID:273961 || IMAGE:283191 || MAP:11q23.2 || IGSF4 -- Immunoglobulin superfamily, member 4 ||
WID:273964	WID:273964 || IMAGE:284247 || MAP:19p13.3 || M6PRBP1 -- Mannose-6-phosphate receptor binding protein 1 ||
WID:273989	WID:273989 || IMAGE:450193 || MAP:1q32.1 || TOSO -- Regulator of Fas-induced apoptosis ||
WID:273990	WID:273990 || IMAGE:450330 || MAP:13q32 || GPC6 -- Glypican 6 ||
WID:274011	WID:274011 || IMAGE:746072 || MAP:8p21.1 || ELP3 -- Elongation protein 3 homolog (S. cerevisiae) ||
WID:274235	WID:274235 || IMAGE:1469385 || MAP:9q31.1 || NIPSNAP3A -- Nipsnap homolog 3A (C. elegans) ||
WID:274267	WID:274267 || IMAGE:1517162 || MAP:12p13.2- || KLRK1 -- Killer cell lectin-like receptor subfamily K, member 1 ||
WID:274276	WID:274276 || IMAGE:1527063 || MAP:10q23-q2 || IFIT2 -- Interferon-induced protein with tetratricopeptide repeats 2 ||
WID:274276	WID:274276 || IMAGE:1527063 || MAP:10q23-q2 || IFIT2 -- Interferon-induced protein with tetratricopeptide repeats 2 ||
WID:274305	WID:274305 || IMAGE:1581445 || MAP:17q21.31 || LOC388389 -- Similar to RIKEN 4933439F11 ||
WID:274322	WID:274322 || IMAGE:1620550 || MAP:14q22.2 || SAMD4 -- Sterile alpha motif domain containing 4 ||
WID:274333	WID:274333 || IMAGE:1625869 || MAP:19q13.1 || PD2 -- Hypothetical protein F23149_1 ||
WID:274350	WID:274350 || IMAGE:1639640 || MAP:10q22.3 || Similar to Eukaryotic translation initiation factor 5A (eIF-5A) (eIF-4D) (Rev-binding factor) ||
WID:274376	WID:274376 || IMAGE:1420842 || MAP:18q21 || MALT1 -- Mucosa associated lymphoid tissue lymphoma translocation gene 1 ||
WID:274391	WID:274391 || IMAGE:1630017 || MAP:12q13 || FAIM2 -- Fas apoptotic inhibitory molecule 2 ||
WID:274398	WID:274398 || IMAGE:950676 || MAP:2q37.3 || KIF1A -- Kinesin family member 1A ||
WID:274405	WID:274405 || IMAGE:510383 || MAP: || IFITM1 -- Interferon-inducible protein 9-27=interferon-induced 17kDa membrane protein ||
WID:274411	WID:274411 || IMAGE:740117 || MAP: || IRF7 -- IRF-7=interferon regulatory factor-7 ||
WID:274446	WID:274446 || IMAGE:2012135 || MAP:12p13.31 || C3AR1 -- Complement component 3a receptor 1 ||
WID:274527	WID:274527 || IMAGE:2404320 || MAP:Xq12-q13 || ABCB7 -- ATP-binding cassette, sub-family B (MDR/TAP), member 7 ||
WID:274539	WID:274539 || IMAGE:2413337 || MAP:11q23.2- || SORL1 -- Sortilin-related receptor, L(DLR class) A repeats-containing ||
WID:274564	WID:274564 || IMAGE:2437098 || MAP:14q23 || PSMA3 -- Proteasome (prosome, macropain) subunit, alpha type, 3 ||
WID:274568	WID:274568 || IMAGE:2439811 || MAP:17q25.3 || MAFG -- V-maf musculoaponeurotic fibrosarcoma oncogene homolog G (avian) ||
WID:274581	WID:274581 || IMAGE:2447120 || MAP:20q13.31 || CSTF1 -- Cleavage stimulation factor, 3' pre-RNA, subunit 1, 50kDa ||
WID:274645	WID:274645 || IMAGE:2472810 || MAP:11p11.2 || PTPRJ -- Protein tyrosine phosphatase, receptor type, J ||
WID:274652	WID:274652 || IMAGE:2488470 || MAP:1p34.3 || PAFAH2 -- Platelet-activating factor acetylhydrolase 2, 40kDa ||
WID:274669	WID:274669 || IMAGE:2492177 || MAP:6p21.3 || FLOT1 -- Flotillin 1 ||
WID:274730	WID:274730 || IMAGE:2557117 || MAP:21q22.3 || KIAA0179 -- KIAA0179 ||
WID:274775	WID:274775 || IMAGE:2566105 || MAP:12q13 || MAP3K12 -- Mitogen-activated protein kinase kinase kinase 12 ||
WID:274801	WID:274801 || IMAGE:322786 || MAP:3p25-p24 || SLC6A1 -- Solute carrier family 6 (neurotransmitter transporter, GABA), member 1 ||
WID:274887	WID:274887 || IMAGE:133130 || MAP: || Unknown ||
WID:275094	WID:275094 || IMAGE:121997 || MAP:9q21.3-q || ALDOB -- Aldolase B, fructose-bisphosphate ||
WID:275110	WID:275110 || IMAGE:139226 || MAP: || Unknown ||
WID:275114	WID:275114 || IMAGE:206786 || MAP: || Unknown ||
WID:275129	WID:275129 || IMAGE:281843 || MAP:15 || Transcribed locus ||
WID:275244	WID:275244 || IMAGE:135247 || MAP:11q13.5 || PRKRIR -- Protein-kinase, interferon-inducible double stranded RNA dependent inhibitor, repressor of (P58 repressor) ||
WID:275361	WID:275361 || IMAGE:365778 || MAP:3p22.3 || CRTAP -- Cartilage associated protein ||
WID:275375	WID:275375 || IMAGE:321434 || MAP:17q21.1 || FZD2 -- Frizzled homolog 2 (Drosophila) ||
WID:275491	WID:275491 || IMAGE:502396 || MAP: || Unknown ||
WID:275625	WID:275625 || IMAGE:134942 || MAP:11q13.2 || FBXL11 -- F-box and leucine-rich repeat protein 11 ||
WID:275748	WID:275748 || IMAGE:272262 || MAP:7p15.1 || Ells1 -- Hypothetical protein Ells1 ||
WID:275775	WID:275775 || IMAGE:207838 || MAP:2p25.2 || LOC129607 -- Hypothetical protein LOC129607 ||
WID:275873	WID:275873 || IMAGE:730408 || MAP:3p21.1-p || ATXN7 -- Ataxin 7 ||
WID:275935	WID:275935 || IMAGE:595297 || MAP:1q21.3 || SNAPAP -- SNAP-associated protein ||
WID:276090	WID:276090 || IMAGE:325522 || MAP:6q14.1 || HMGN3 -- High mobility group nucleosomal binding domain 3 ||
WID:276133	WID:276133 || IMAGE:753080 || MAP:7p15.1 || Ells1 -- Hypothetical protein Ells1 ||
WID:276135	WID:276135 || IMAGE:753093 || MAP:7 || FP6778 ||
WID:276142	WID:276142 || IMAGE:753213 || MAP:7q36.1 || GIMAP4 -- GTPase, IMAP family member 4 ||
WID:276179	WID:276179 || IMAGE:753973 || MAP: || NFAT5 -- NFAT5=constitutive NFAT that does not interact with AP-1=TONEBP=TonE-binding protein=nuclear factor of activated T-cells 5, tonicity-responsive ||
WID:276239	WID:276239 || IMAGE:785695 || MAP:13q31.1 || NDFIP2 -- Nedd4 family interacting protein 2 ||
WID:276275	WID:276275 || IMAGE:786265 || MAP:11p15.3 || MICAL2 -- Flavoprotein oxidoreductase MICAL2 ||
WID:276424	WID:276424 || IMAGE:205497 || MAP:7q34 || ZC3HDC1 -- Zinc finger CCCH type domain containing 1 ||
WID:276547	WID:276547 || IMAGE:135898 || MAP:9q33.2 || PSMD5 -- Proteasome (prosome, macropain) 26S subunit, non-ATPase, 5 ||
WID:276562	WID:276562 || IMAGE:136508 || MAP:12q24.2 || OAS2 -- 2'-5'-oligoadenylate synthetase 2, 69/71kDa ||
WID:276714	WID:276714 || IMAGE:160437 || MAP:20 || Transcribed locus ||
WID:276726	WID:276726 || IMAGE:161275 || MAP: || Unknown ||
WID:276737	WID:276737 || IMAGE:182816 || MAP:19p13.3 || ABCA7 -- ATP-binding cassette, sub-family A (ABC1), member 7 ||
WID:276835	WID:276835 || IMAGE:268385 || MAP:3q27.3 || IFRG28 -- 28kD interferon responsive protein ||
WID:276844	WID:276844 || IMAGE:269416 || MAP:13q12.3 || B3GTL -- Beta 3-glycosyltransferase-like ||
WID:276851	WID:276851 || IMAGE:269752 || MAP:2q24.2 || ZAK -- Sterile alpha motif and leucine zipper containing kinase AZK ||
WID:276872	WID:276872 || IMAGE:271115 || MAP:1p22 || UNR -- Upstream of NRAS ||
WID:276905	WID:276905 || IMAGE:290654 || MAP:19q13.3- || ZNF331 -- Zinc finger protein 331 ||
WID:276970	WID:276970 || IMAGE:277135 || MAP:18 || Transcribed locus, moderately similar to XP_529953.1 LOC455400 [Pan troglodytes] ||
WID:277076	WID:277076 || IMAGE:280622 || MAP:10 || CDNA FLJ33158 fis, clone UTERU2000418 ||
WID:277085	WID:277085 || IMAGE:280909 || MAP:8q24.13 || ZHX1 -- Zinc fingers and homeoboxes 1 ||
WID:277209	WID:277209 || IMAGE:712292 || MAP: || GBP1 -- Guanylate binding protein 1 interferon-inducible 67kD ||
WID:277222	WID:277222 || IMAGE:824557 || MAP: || KIAA0685 -- KIAA0685 ||
WID:277285	WID:277285 || IMAGE:489729 || MAP:11q23.3 || ETS1 -- V-ets erythroblastosis virus E26 oncogene homolog 1 (avian) ||
WID:277299	WID:277299 || IMAGE:461405 || MAP:19q13.1 || PD2 -- Hypothetical protein F23149_1 ||
WID:277309	WID:277309 || IMAGE:461679 || MAP:1q44 || MGC12458 -- Hypothetical protein MGC12458 ||
WID:277326	WID:277326 || IMAGE:462114 || MAP:1p36.31 || DNAJC11 -- DnaJ (Hsp40) homolog, subfamily C, member 11 ||
WID:277356	WID:277356 || IMAGE:471826 || MAP:4q28 || SET7 -- SET domain-containing protein 7 ||
WID:277370	WID:277370 || IMAGE:486483 || MAP:5q23.1 || FLJ90650 -- Laeverin ||
WID:277378	WID:277378 || IMAGE:32080 || MAP:11q25 || PRDM10 -- PR domain containing 10 ||
WID:277384	WID:277384 || IMAGE:32276 || MAP:12q24.13 || RPH3A -- Rabphilin 3A homolog (mouse) ||
WID:277459	WID:277459 || IMAGE:49477 || MAP:1q12 || RBM8A -- RNA binding motif protein 8A ||
WID:277534	WID:277534 || IMAGE:855392 || MAP:18q23 || CYB5 -- Cytochrome b-5 ||
WID:277544	WID:277544 || IMAGE:855625 || MAP:4q13.3 || ANKRD17 -- Ankyrin repeat domain 17 ||
WID:277665	WID:277665 || IMAGE:448232 || MAP:1q12-q23 || MEF2D -- MADS box transcription enhancer factor 2, polypeptide D (myocyte enhancer factor 2D) ||
WID:277689	WID:277689 || IMAGE:448551 || MAP: || Unknown ||
WID:277689	WID:277689 || IMAGE:448551 || MAP: || Unknown ||
WID:277769	WID:277769 || IMAGE:448117 || MAP: || Unknown ||
WID:277801	WID:277801 || IMAGE:1034472 || MAP:14q32.2 || C14orf132 -- Chromosome 14 open reading frame 132 ||
WID:277806	WID:277806 || IMAGE:1055201 || MAP:10q22-q2 || RPS24 -- Ribosomal protein S24 ||
WID:278010	WID:278010 || IMAGE:30260 || MAP:9q22.1 || NTRK2 -- Neurotrophic tyrosine kinase, receptor, type 2 ||
WID:278094	WID:278094 || IMAGE:138827 || MAP:19p13.3 || KIAA0963 -- KIAA0963 ||
WID:278138	WID:278138 || IMAGE:49547 || MAP:18q11.2 || CHST9 -- Carbohydrate (N-acetylgalactosamine 4-0) sulfotransferase 9 ||
WID:278227	WID:278227 || IMAGE:201005 || MAP:7p14.3 || Similar to FLJ40113 protein ||
WID:278355	WID:278355 || IMAGE:531031 || MAP:12q14 || TIP120A -- TBP-interacting protein ||
WID:278372	WID:278372 || IMAGE:590749 || MAP:2 || Transcribed locus ||
WID:278375	WID:278375 || IMAGE:611510 || MAP:14q11.2 || LOC161247 -- Similar to CG10671-like ||
WID:278471	WID:278471 || IMAGE:844881 || MAP:2q14.3 || MGC5391 -- Hypothetical protein MGC5391 ||
WID:278472	WID:278472 || IMAGE:844913 || MAP:7q32.2 || MGC27345 -- Hypothetical protein MGC27345 ||
WID:278478	WID:278478 || IMAGE:852738 || MAP:5q22.1 || WDR36 -- WD repeat domain 36 ||
WID:278480	WID:278480 || IMAGE:853159 || MAP: || Unknown ||
WID:278516	WID:278516 || IMAGE:857196 || MAP:10q26 || GALNAC4S-6ST -- B cell RAG associated protein ||
WID:278520	WID:278520 || IMAGE:857595 || MAP:8 || MRNA; cDNA DKFZp434I1226 (from clone DKFZp434I1226) ||
WID:278524	WID:278524 || IMAGE:858132 || MAP:12q24.1 || CORO1C -- Coronin, actin binding protein, 1C ||
WID:278539	WID:278539 || IMAGE:858975 || MAP:13q13.3 || Similar to RIKEN cDNA 8030451K01 ||
WID:278542	WID:278542 || IMAGE:859460 || MAP:17 || Transcribed locus ||
WID:278549	WID:278549 || IMAGE:860008 || MAP:7p22 || EIF2AK1 -- Eukaryotic translation initiation factor 2-alpha kinase 1 ||
WID:278564	WID:278564 || IMAGE:868077 || MAP: || Transcribed locus ||
WID:278567	WID:278567 || IMAGE:869164 || MAP:8 || Transcribed locus ||
WID:278595	WID:278595 || IMAGE:884660 || MAP:21q22.11 || IFNGR2 -- Interferon gamma receptor 2 (interferon gamma transducer 1) ||
WID:278599	WID:278599 || IMAGE:884903 || MAP:9q21 || VPS13A -- Vacuolar protein sorting 13A (yeast) ||
WID:278615	WID:278615 || IMAGE:969650 || MAP:15q23 || SCAMP5 -- Secretory carrier membrane protein 5 ||
WID:278764	WID:278764 || IMAGE:1475410 || MAP:1 || Transcribed locus ||
WID:278825	WID:278825 || IMAGE:1519342 || MAP: || Unknown ||
WID:278858	WID:278858 || IMAGE:1553961 || MAP:2 || Transcribed locus ||
WID:278882	WID:278882 || IMAGE:1565445 || MAP:7p13-p11 || MYO1G -- Myosin IG ||
WID:279032	WID:279032 || IMAGE:1632141 || MAP:6p21.31 || C6orf106 -- Chromosome 6 open reading frame 106 ||
WID:279056	WID:279056 || IMAGE:1635678 || MAP:19pter-p || FAM32A -- Family with sequence similarity 32, member A ||
WID:279233	WID:279233 || IMAGE:1570414 || MAP:1q32.1 || SNARK -- Likely ortholog of rat SNF1/AMP-activated protein kinase ||
WID:279390	WID:279390 || IMAGE:1593643 || MAP:4 || Transcribed locus ||
WID:279396	WID:279396 || IMAGE:1630934 || MAP:19p13.3 || TCF3 -- Transcription factor 3 (E2A immunoglobulin enhancer binding factors E12/E47) ||
WID:279408	WID:279408 || IMAGE:1631735 || MAP:1p36.13 || Similar to protein of fungal metazoan origin like (11.1 kD) (2C514) ||
WID:279423	WID:279423 || IMAGE:1632157 || MAP:7p12.1 || COBL -- Cordon-bleu homolog (mouse) ||
WID:279536	WID:279536 || IMAGE:711993 || MAP: || IFNGR1 -- interferon-gamma receptor alpha chain ||
WID:279571	WID:279571 || IMAGE:66867 || MAP: || Unknown ||
WID:279584	WID:279584 || IMAGE:773266 || MAP:20q11.2- || MMP9 -- Matrix metalloproteinase 9 (gelatinase B, 92kDa gelatinase, 92kDa type IV collagenase) ||
WID:279590	WID:279590 || IMAGE:785622 || MAP:2p21-p16 || PIGF -- Phosphatidylinositol glycan, class F ||
WID:279645	WID:279645 || IMAGE:307506 || MAP: || MEIS1 -- Meis1=cooperates with Hox genes and induces myeloid leukemia in mice ||
WID:279666	WID:279666 || IMAGE:23622 || MAP:4 || Clone 23622 mRNA sequence ||
WID:279723	WID:279723 || IMAGE:809910 || MAP: || IFITM3 -- Interferon-inducible protein 1-8U ||
WID:279727	WID:279727 || IMAGE:238590 || MAP:1q24 || CD84 -- CD84 antigen (leukocyte antigen) ||
WID:279734	WID:279734 || IMAGE:510729 || MAP:14q31.3 || PTPN21 -- Protein tyrosine phosphatase, non-receptor type 21 ||
WID:279797	WID:279797 || IMAGE:788668 || MAP:1 || CDNA FLJ41452 fis, clone BRSTN2010363 ||
WID:279809	WID:279809 || IMAGE:681997 || MAP:17q21.33 || DLX4 -- Distal-less homeobox 4 ||
WID:279844	WID:279844 || IMAGE:1492891 || MAP:17q12-q2 || ARF4L -- ADP-ribosylation factor 4-like ||
WID:279857	WID:279857 || IMAGE:712460 || MAP: || NKTR -- NK-tumor recognition protein=cyclophilin-related protein ||
WID:279871	WID:279871 || IMAGE:824384 || MAP:19p13-q1 || CD37 -- CD37 antigen ||
WID:279941	WID:279941 || IMAGE:1570663 || MAP:12p13.33 || FKBP4 -- FK506 binding protein 4, 59kDa ||
WID:279955	WID:279955 || IMAGE:1592452 || MAP:1q22 || PEX19 -- Peroxisomal biogenesis factor 19 ||
WID:279956	WID:279956 || IMAGE:1592837 || MAP:11p15.5 || IFITM2 -- Interferon induced transmembrane protein 2 (1-8D) ||
WID:280034	WID:280034 || IMAGE:1467469 || MAP:15q15 || RASGRP1 -- RAS guanyl releasing protein 1 (calcium and DAG-regulated) ||
WID:280120	WID:280120 || IMAGE:123089 || MAP:6p21.1-p || SUPT3H -- Suppressor of Ty 3 homolog (S. cerevisiae) ||
WID:280163	WID:280163 || IMAGE:512061 || MAP:21q21.1 || CXADR -- Coxsackie virus and adenovirus receptor ||
WID:280232	WID:280232 || IMAGE:489266 || MAP:20q13.33 || PRIC285 -- Peroxisomal proliferator-activated receptor A interacting complex 285 ||
WID:280299	WID:280299 || IMAGE:120006 || MAP:11 || CDNA FLJ44280 fis, clone TRACH2001684 ||
WID:280300	WID:280300 || IMAGE:840349 || MAP:1q44 || OR2L3 -- Olfactory receptor, family 2, subfamily L, member 3 ||
WID:280311	WID:280311 || IMAGE:841398 || MAP:3q21.1 || PARP14 -- Poly (ADP-ribose) polymerase family, member 14 ||
WID:280312	WID:280312 || IMAGE:841682 || MAP:8q22.3 || BAALC -- Brain and acute leukemia, cytoplasmic ||
WID:280316	WID:280316 || IMAGE:75494 || MAP: || Unknown ||
WID:280339	WID:280339 || IMAGE:286633 || MAP:12q22-q2 || IGF1 -- Insulin-like growth factor 1 (somatomedin C) ||
WID:280340	WID:280340 || IMAGE:287211 || MAP:1p21 || COL11A1 -- Collagen, type XI, alpha 1 ||
WID:280399	WID:280399 || IMAGE:531511 || MAP:11p15.5- || FXC1 -- Fracture callus 1 homolog (rat) ||
WID:280405	WID:280405 || IMAGE:898086 || MAP: || Unknown ||
WID:280451	WID:280451 || IMAGE:785819 || MAP:21q21.3- || MRPS6 -- Mitochondrial ribosomal protein S6 ||
WID:280471	WID:280471 || IMAGE:30028 || MAP:1q22-q23 || KCNJ10 -- Potassium inwardly-rectifying channel, subfamily J, member 10 ||
WID:280640	WID:280640 || IMAGE:145088 || MAP:12p11-p1 || LRP6 -- Low density lipoprotein receptor-related protein 6 ||
WID:280685	WID:280685 || IMAGE:49169 || MAP:13q32.1 || ITR -- Intimal thickness-related receptor ||
WID:280909	WID:280909 || IMAGE:1325655 || MAP:17q11.2- || CCL5 -- Chemokine (C-C motif) ligand 5 ||
WID:280952	WID:280952 || IMAGE:824108 || MAP:20q11.1- || SCAND1 -- SCAN domain containing 1 ||
WID:281153	WID:281153 || IMAGE:1882494 || MAP:20q11.23 || PPP1R16B -- Protein phosphatase 1, regulatory (inhibitor) subunit 16B ||
WID:281171	WID:281171 || IMAGE:1899263 || MAP:11q13.1 || OTUB1 -- OTU domain, ubiquitin aldehyde binding 1 ||
WID:281177	WID:281177 || IMAGE:1901684 || MAP:10q24 || PAX2 -- Paired box gene 2 ||
WID:281209	WID:281209 || IMAGE:1942682 || MAP:14q23.1 || GPR135 -- G protein-coupled receptor 135 ||
WID:281277	WID:281277 || IMAGE:2049813 || MAP:10pter-q || FAM26B -- Family with sequence similarity 26, member B ||
WID:281321	WID:281321 || IMAGE:1558675 || MAP:22q13.1 || SOX10 -- SRY (sex determining region Y)-box 10 ||
WID:281474	WID:281474 || IMAGE:2119876 || MAP:3|3 || Transcribed locus, strongly similar to XP_517011.1 chemokine (C-C motif) receptor 5 [Pan troglodytes] ||
WID:281547	WID:281547 || IMAGE:2244718 || MAP:9q13 || GCNT1 -- Glucosaminyl (N-acetyl) transferase 1, core 2 (beta-1,6-N-acetylglucosaminyltransferase) ||
WID:281588	WID:281588 || IMAGE:2273717 || MAP:12 || NAV3 -- Neuron navigator 3 ||
WID:281632	WID:281632 || IMAGE:2306982 || MAP:9q31 || INVS -- Inversin ||
WID:281649	WID:281649 || IMAGE:2308481 || MAP:22q11 || CHEK2 -- CHK2 checkpoint homolog (S. pombe) ||
WID:281689	WID:281689 || IMAGE:2314197 || MAP:1q23.1 || FLJ12671 -- Hypothetical protein FLJ12671 ||
WID:281691	WID:281691 || IMAGE:2314305 || MAP:11p15.5 || CDKN1C -- Cyclin-dependent kinase inhibitor 1C (p57, Kip2) ||
WID:281779	WID:281779 || IMAGE:1903067 || MAP:21q22.13 || C21orf18 -- Chromosome 21 open reading frame 18 ||
WID:281821	WID:281821 || IMAGE:1868349 || MAP:15q11.2- || PLA2G4B -- Phospholipase A2, group IVB (cytosolic) ||
WID:281821	WID:281821 || IMAGE:1868349 || MAP:15q11.2- || PLA2G4B -- Phospholipase A2, group IVB (cytosolic) ||
WID:281833	WID:281833 || IMAGE:2012021 || MAP: || Unknown ||
WID:281834	WID:281834 || IMAGE:2012610 || MAP:20q12 || CHD6 -- Chromodomain helicase DNA binding protein 6 ||
WID:281854	WID:281854 || IMAGE:2242727 || MAP:7q21.3 || SLC25A13 -- Solute carrier family 25, member 13 (citrin) ||
WID:281941	WID:281941 || IMAGE:2314533 || MAP:16p13.3 || METRN -- Meteorin, glial cell differentiation regulator ||
WID:281994	WID:281994 || IMAGE:2298572 || MAP:17q11.2 || KSR -- Kinase suppressor of ras ||
WID:282004	WID:282004 || IMAGE:2306721 || MAP:3p21.2-p || HESX1 -- Homeo box (expressed in ES cells) 1 ||
WID:282011	WID:282011 || IMAGE:2312175 || MAP:6p21.31 || GABBR1 -- Gamma-aminobutyric acid (GABA) B receptor, 1 ||
WID:282100	WID:282100 || IMAGE:2464833 || MAP:Xq25-q26 || OCRL -- Oculocerebrorenal syndrome of Lowe ||
WID:282116	WID:282116 || IMAGE:2467229 || MAP:1p36.33- || PARK7 -- Parkinson disease (autosomal recessive, early onset) 7 ||
WID:282134	WID:282134 || IMAGE:2471391 || MAP:Xp22.32 || CSF2RA -- Colony stimulating factor 2 receptor, alpha, low-affinity (granulocyte-macrophage) ||
WID:282266	WID:282266 || IMAGE:2542199 || MAP:2p13.2-p || ZNF638 -- Zinc finger protein 638 ||
WID:282349	WID:282349 || IMAGE:2551144 || MAP:18p11.31 || MRCL3 -- Myosin regulatory light chain MRCL3 ||
WID:282352	WID:282352 || IMAGE:2551329 || MAP: || Unknown ||
WID:282378	WID:282378 || IMAGE:2568563 || MAP:1p34.1 || PRDX1 -- Peroxiredoxin 1 ||
WID:282382	WID:282382 || IMAGE:2568695 || MAP:11q12 || UBE2L6 -- Ubiquitin-conjugating enzyme E2L 6 ||
WID:282425	WID:282425 || IMAGE:2576872 || MAP:15q22 || SRP14 -- Signal recognition particle 14kDa (homologous Alu RNA binding protein) ||
WID:282430	WID:282430 || IMAGE:2577057 || MAP:12q24.3- || BAZ2A -- Bromodomain adjacent to zinc finger domain, 2A ||
WID:282432	WID:282432 || IMAGE:2577093 || MAP:1 || Transcribed locus, strongly similar to XP_516465.1 macrophage stimulating 1 (hepatocyte growth factor-like) [Pan troglodytes] ||
WID:282433	WID:282433 || IMAGE:2577075 || MAP:6p12 || HSPCB -- Heat shock 90kDa protein 1, beta ||
WID:282444	WID:282444 || IMAGE:2577287 || MAP:1p22.1 || RPL5 -- Ribosomal protein L5 ||
WID:282455	WID:282455 || IMAGE:2578396 || MAP:18p11.21 || TUBB6 -- Tubulin, beta 6 ||
WID:282469	WID:282469 || P04592 || MAP: || interferon-induced, hepatitis C-associated microtubular aggregate protein (44kD) ||
WID:282509	WID:282509 || P10332 || MAP:4q13-q21 || IL8 -- Interleukin 8 ||
WID:282580	WID:282580 || P30563 || MAP: || CD63 -- CD63 antigen (melanoma 1 antigen) ||
WID:282588	WID:282588 || P31173 || MAP: || IRF 5 -- interferon regulatory factor 5 ||
WID:282634	WID:282634 || P41886 || MAP: || IRF 7 -- interferon regulatory factor 7 ||
WID:282653	WID:282653 || P48212 || MAP: || IL-6 -- interleukin 6 (interferon, beta 2) ||
WID:282742	WID:282742 || EnaW-9k-97h2 || MAP: || TLR 6 -- toll-like receptor 6 ||
