# Supplementary material for: Sequential gene profiling of basal cell carcinomas treated with imiquimod in a placebo-controlled study defines the requirements for tissue rejection
Source: Genome Biol. 2007 Jan 15;8(1):R8. doi: 10.1186/gb-2007-8-1-r8 (PMC1839129; doi:10.1186/gb-2007-8-1-r8)
Supplement: Additional data file 3 — Complete list of the 637 genes specifically induced by imiquimod treatment based on the statistical approach presented in the text. [file gb-2007-8-1-r8-S3.txt]

UNIQID	NAME	GWEIGHT	BCC-P10-PB1q12h2d veh	BCC-P23-PB1q12h2d veh	BCC-P26-PB1 q12h2d veh	BCC-P41-PB1 q12h4d veh	BCC-P8-PB1 q12h4d veh	BCC-P134-PB1 q12h4d veh	BCC-P20-PB1 q12h4d veh	BCC-P4-PB1 q24h4d veh	BCC-P13-PB1 q24h4d veh	BCC-P36-PB1 q24h4d veh	BCC-P137-PB1 q24h8d veh	BCC-P27-PB1 q24h8d veh	BCC-P2-PB1 q24h8d veh	BCC-P15-PB1b q24h8d veh	BCC-P5-PB1 q12h2d	BCC-P6-PB1 q12h2d	BCC-P17-PB1 q12h2d	BCC-P18-PB1 q12h2d	BCC-P30-PB1b q12h2d	BCC-P38-PB1q12h2d	BCC-P31-PB1 q12h2d	BCC-P1-PB1 q12h4d	BCC-P21-PB1 q12h4d	BCC-P22-PB1 q12h4d	BCC-P40-PB1 q12h4d	BCC-P42-PB1 q12h4d	BCC-P129-PB1 q12h4d	BCC-P135-PB1 q12h4d	BCC-P11-PB1 q24h4d	BCC-P28-PB1 q24h4d	BCC-P112-PB1 q24h4d	BCC-P214-PB1 q24h4d	BCC-P233-PB1 q24h8d	BCC-P132-PB1 q24h8d	BCC-P24-PB1 q24h8d	BCC-P3-PB1 q24h8d	BCC-10-PB3 q12h2d veh	BCC-P23-PB3 q12h2d veh	BCC-P26-PB3b q12h2d veh	BCC-P41-PB3 q12h4d veh	BCC-8-PB3 q12h4d veh	BCC-P134-PB3 q12h4d veh	BCC-P20-PB3 q12h4d veh	BCC-P4-PB3 q24h4d veh	BCC-13-PB3 q24h4d veh	BCC-P36-PB3 q24h4d veh	BCC-P137-PB3 q24h8d veh
EWEIGHT			1	1	1	1	1	1	1	1	1	1	1	1	1	1	1	1	1	1	1	1	1	1	1	1	1	1	1	1	1	1	1	1	1	1	1	1	1	1	1	1	1	1	1	1	1	1	1
WID:274276	WID:274276 || IMAGE:1527063 || MAP:10q23-q2 || IFIT2 -- Interferon-induced protein with tetratricopeptide repeats 2 ||	1	-3.204721429	-2.761421429	-2.996721429	-3.002221429	-3.259221429	-7.463121429	-4.875621429	-3.167621429	-3.111121429	-4.911121429	-3.665121429	-3.364021429	-3.812921429	-3.139921429	-3.594221429	-1.920221429	-3.000421429	-3.405421429	-2.636921429	-5.030921429	-4.226421429	-4.063421429	-3.870621429	-2.422721429	-4.123221429	-3.418921429	-2.584321429	-2.040921429	-3.482121429	-3.575321429	-2.728721429	-2.400221429	-2.718421429	-5.013921429	-3.733621429	-2.627821429	-2.544521429	-2.370921429	-2.689221429	-3.196021429	-4.108521429	-4.191921429	-4.720121429	-3.828821429	-2.530821429	-4.934021429	-3.198221429
WID:187162	WID:187162 || IMAGE:289496 || MAP:10q23-q2 || IFIT2 -- Interferon-induced protein with tetratricopeptide repeats 2 ||	1	-2.899321429	-2.391621429	-3.026821429	-2.621921429	-2.896021429	-5.172821429	-3.497621429	-2.715721429	-2.914021429	-3.755521429	-3.250321429	-3.209921429	-3.243521429	-2.381621429	-3.366921429	-2.750421429	-2.195721429	-2.584621429	-1.815421429	-3.212921429	-3.800921429	-2.966821429	-2.874021429	-2.561221429		-2.476621429	-2.968921429	-1.949921429	-2.817321429	-3.612721429	-3.033221429	-2.656921429	-2.735921429	-3.458021429	-1.987221429	-2.170621429	-1.795121429	-2.728721429	-2.030521429	-2.608821429	-3.138021429	-3.694021429	-2.591221429	-3.106021429	-2.552121429	-3.813121429	-2.680821429
WID:184310	WID:184310 || IMAGE:823696 || MAP: || IFIT1 -- Interferon-induced 56-KDa protein ||	1	-3.025185714	-3.155485714	-3.086085714	-2.542985714	-3.064585714	-5.165285714	-3.439885714	-2.648785714	-2.834185714	-3.579885714	-3.632185714	-2.322885714	-2.346285714	-3.714585714	-2.799685714	-1.909885714	-1.993385714	-2.579385714	-2.565685714	-4.053885714	-2.888985714	-2.396885714	-3.152585714	-3.507785714	-2.470685714	-2.766285714	-3.237485714	-1.253285714	-3.950385714	-3.170985714	-2.001485714	-3.232285714	-2.514185714	-4.009785714	-1.766385714	-2.599285714	-2.735085714	-3.107185714	-2.777185714	-2.491885714	-3.032185714	-2.135385714	-1.745785714	-3.161585714	-1.923385714	-3.217585714	-2.177285714
WID:278753	WID:278753 || IMAGE:1474951 || MAP:22q13.1 || HMG2L1 -- High-mobility group protein 2-like 1 ||	1	-2.544407143	-1.426507143	-3.361907143	-1.510007143	-2.731207143	-4.666807143	-2.718907143	-1.517507143	-2.513707143	-3.198007143	-3.109207143	-3.251607143	-3.149307143	-1.585707143	-2.764907143		-0.698207143	-1.720107143	-1.644307143	-4.364307143	-3.555207143	-2.992107143	-3.133007143	-1.607007143	-1.307907143	-1.637407143	-2.107707143	-0.297507143	-11.64970714	-2.319507143	-1.028907143	-1.169507143	-2.429007143	-4.308607143	-1.878507143	-2.890207143	-1.567307143	-1.028107143	-1.970607143	-1.756107143	-2.572707143	-1.850707143	-3.346907143	-1.836607143	-1.344107143	-2.267207143	-2.203607143
WID:191174	WID:191174 || IMAGE:2412700 || MAP: || Unknown ||	1	-1.016185714	-0.107085714	-1.379585714	-1.088785714	-0.804685714	-3.606785714	-1.032185714	-0.662085714	-1.028485714	-0.912785714	-1.562285714	-1.016985714	0.022914286	-0.114985714	-0.307685714	-2.112985714	1.153214286	0.253814286	0.009514286	-3.004285714	-0.913285714	0.099314286	-1.106185714	-0.744085714	-1.334185714	0.413614286	-1.703785714	-0.024285714	-2.934485714	-2.320685714	-0.293185714	-1.099785714	-1.481685714	-4.986485714	-0.094985714	-0.217385714	0.179714286	0.700814286	0.138514286	-1.028985714	-1.272385714	-1.255685714	-0.700385714	-1.172985714	-0.908385714	-1.540785714	-1.422185714
WID:185848	WID:185848 || IMAGE:725473 || MAP:12p13.2- || KLRK1 -- Killer cell lectin-like receptor subfamily K, member 1 ||	1	-0.543385714	-0.632985714	-1.442385714	-0.586385714	-0.515085714	-9.783985714	-1.413985714	-0.359185714	-0.980185714	-0.894985714	-0.696685714	-1.556685714	-0.627485714	-0.233685714	-0.456085714	-0.339385714	-0.917385714	-0.426785714	-0.155985714	-3.306185714	-0.422785714	0.393814286	-0.582985714	-1.278485714	-0.411685714	-0.713085714	-2.679485714	-0.860185714	-0.513685714	-10.36898571	-0.409785714	-0.682185714	-2.283785714	-9.677085714	0.366814286	-0.478285714	-0.466985714	-1.035785714	-0.057985714	-1.187585714	-0.936885714	-2.156185714	-1.392285714	-1.743985714	-0.948685714	-1.336585714	-1.091185714
WID:186432	WID:186432 || IMAGE:724652 || MAP:2p12 || CD8B1 -- CD8 antigen, beta polypeptide 1 (p37) ||	1	-0.272385714	-0.392985714	-1.929585714	-0.955385714	-0.781785714	-10.04808571	-1.522785714	-0.401485714	-0.923985714	-1.393785714	-1.020585714	-1.756585714	0.244814286	-0.440785714	-0.813285714	-0.506485714	-1.165685714	-0.251685714	-0.685285714	0.526914286	-2.606285714	-0.377985714	-2.453685714	0.568214286	-1.082885714	-1.206185714	-0.873685714	-1.390385714	0.838314286	-3.016185714	-1.007185714	-0.078885714	-1.791685714	-2.073185714	-2.547185714	-0.031185714	0.281314286	0.154114286	0.015114286	-1.242685714	-0.522185714	-2.034685714	-1.728585714	-1.028185714	-1.428485714	-1.586785714	-2.091185714
WID:277209	WID:277209 || IMAGE:712292 || MAP: || GBP1 -- Guanylate binding protein 1 interferon-inducible 67kD ||	1	-2.894508333	-0.977008333	-1.828308333	-1.455308333	-1.473908333	-10.98210833		-1.482608333	-1.668208333	-2.513708333	-2.363008333	-1.812308333	-1.304208333	-2.868308333	-2.086108333	-0.716608333	-1.132808333	-1.237508333	-1.227208333	-4.061108333	-3.230708333	-2.171908333		-1.163108333	-1.229508333	-2.140008333	-2.861808333	-0.328508333		-1.009508333	-1.578608333	-1.658608333	-2.569808333		-1.517808333	-1.934408333	-1.225308333	-1.336308333	-0.852808333	-1.917908333	-1.685208333	-2.644908333		-0.839208333	-1.285908333	-1.171508333	-1.627408333
WID:282636	WID:282636 || P44831 || MAP: || chemokine (C-C motif) receptor 7 ||	1	-1.092692308	-0.326692308	-1.395492308	-2.357892308	-1.565492308	-10.47689231	-1.363292308	-0.959092308	-2.042792308	-1.149192308	-1.971992308	-0.956792308	-1.171192308	-4.440192308	-1.017592308	0.170107692	-0.506392308	-1.367192308	-1.012492308	-11.04249231	-1.320592308	-1.097992308	-2.027892308	0.570507692	-4.082292308	-1.800992308		-1.876392308	-2.112292308	-3.274592308	-1.233692308	-0.570792308	-1.778292308	-1.017792308	-0.832292308	-0.902392308	0.048207692	0.011707692	0.036507692	-2.304292308	-1.568692308	-2.230192308	-1.842792308	-1.018392308	-1.235492308	-2.624492308	-2.576792308
WID:188595	WID:188595 || IMAGE:141623 || MAP:4p15.32 || LAP3 -- Leucine aminopeptidase 3 ||	1	-1.628178571	-0.900578571	-1.756578571	-1.340478571	-1.026878571	-3.337178571	-2.433578571	-1.333178571	-0.513478571	-2.925078571	-2.357778571	-2.341778571	-1.839878571	-2.407578571	-2.227578571	-0.533278571	-2.075978571	-1.990678571	-1.532378571	-1.896878571	-1.577078571	-1.770178571	-1.409178571	-0.545378571	-1.260178571	-2.174578571	-1.767078571	-0.594678571	-2.941278571	-1.167178571	-0.828378571	-0.317078571	-3.029778571	-2.252978571	-1.948078571	-0.539878571	-0.216578571	-0.786278571	-1.096378571	-1.329978571	-1.328178571	-1.904678571	-1.928078571	-1.443778571	-0.887278571	-0.958578571	-1.639078571
WID:282488	WID:282488 || P06255 || MAP:19p13.2 || BST2 -- Bone marrow stromal cell antigen 2 ||	1		-2.051278571	-2.532978571	-1.993678571	-1.406678571	-3.274278571	-1.799978571	-1.888278571	-3.277378571	-2.524778571	-1.906378571	-1.899078571	-2.654478571	-4.202478571	-2.557378571	-0.841478571	-2.200878571	-1.690678571	-1.332578571	-5.990078571	-2.581178571	-0.889878571	-2.039278571	-2.554678571	-2.833478571	-1.678678571	-1.876578571	-0.720378571	-1.170578571	-2.697478571	-2.631578571	-1.920678571	-2.779478571	-2.851678571	-1.646578571	-1.744378571	-1.271278571	-2.294078571	-1.625078571	-1.461978571	-3.191378571	-3.213878571	-0.667078571	-2.122778571	-1.867378571	-3.185678571	-1.612178571
WID:188308	WID:188308 || IMAGE:2404216 || MAP: || PTGER2 -- Prostaglandin E receptor 2 (subtype EP2) 53kD ||	1	0.015114286	0.206514286	-1.256185714	-2.187885714	-1.070785714	-10.71648571	-1.767685714	0.168214286	-1.395485714	-1.650385714	-2.064885714	-1.815985714	-0.804685714	-1.904085714	-0.937885714	-0.555385714	0.204414286	0.088914286	-1.150685714	-4.039985714	-0.997085714	-0.723985714	-1.837785714	1.135514286	-2.731885714	-0.912985714	-2.376585714	-0.729785714	0.149914286	-2.569585714	-0.329885714	0.177914286	-2.008585714	-1.866485714	-2.252985714	-0.788285714	-0.551385714	0.621514286	-0.920185714	-1.342985714	-1.203285714	-2.182885714	-1.725385714	-0.986585714	-0.870985714	-1.967785714	-1.327185714
WID:188583	WID:188583 || IMAGE:130371 || MAP:5p13.1 || NUP155 -- Nucleoporin 155kDa ||	1	-1.196414286	-0.728814286	-1.824114286	-1.032614286	-1.141214286	-2.302214286	-1.634814286	-0.729814286	-0.585614286	-2.346014286	-2.036614286	-1.975314286	-1.510514286	-1.663614286	-1.477014286	-0.814814286	-0.098814286	-1.185714286	-0.916114286	-1.341614286	-1.359414286	-1.340914286	-0.964914286	-0.650114286	-0.788514286	-1.259314286	-2.101014286	-0.685114286	-1.947614286	-1.052114286	-0.763514286	-0.297114286	-2.515514286	-2.201114286	-0.479414286	-0.554114286	0.234585714	-0.769814286	-0.838314286	-1.137014286	-0.684114286	-1.623914286	-1.155314286	-1.229114286	-0.658914286	-0.864514286	-1.370514286
WID:187276	WID:187276 || IMAGE:811024 || MAP: || BST2 -- bone marrow stromal cell antigen 2 ||	1	-2.135192857	-2.439592857	-2.360492857	-2.285092857	-2.582692857	-5.344392857	-2.065192857	-2.589592857	-3.251292857	-2.663192857	-2.010992857	-2.148592857	-2.417392857	-2.604692857	-2.530692857	-1.540092857	-2.334892857	-2.528292857	-1.840992857	-5.050792857	-1.768892857	-1.033092857	-2.165692857	-2.204392857	-2.409092857	-2.622892857	-1.821092857	-0.861392857	-2.530092857	-2.790792857	-2.993492857	-2.182092857	-2.944092857	-2.148492857	-2.005192857	-1.888492857	-1.479292857	-2.263792857	-1.566392857	-1.737092857	-2.441292857	-3.173892857	-0.926192857	-1.455892857	-1.677892857	-3.468292857	-1.771992857
WID:187384	WID:187384 || IMAGE:740604 || MAP: || ISG20 -- HEM45=gpISG20=interferon-inducible PML nuclear bodies-associated protein ||	1	-1.255992857	-1.725792857	-2.455992857	-2.876692857	-1.702292857	-11.41689286	-2.009692857	-1.758992857	-1.886292857	-1.647792857	-2.373192857	-2.635992857	-1.839492857	-1.669692857	-1.175892857	-1.557392857	-2.122792857	-1.142192857	-1.129992857	-12.35799286	-1.541192857	-0.901892857	-1.868092857	-2.138992857	-2.474292857	-1.642192857	-3.010692857	-1.633292857	-1.695392857	-3.247392857	-1.683492857	-1.965192857	-3.475292857	-2.950892857	-1.438692857	-1.309592857	-1.110492857	-1.351092857	-1.280092857	-3.365192857	-1.354892857	-2.882692857	-1.094292857	-3.153592857	-1.708192857	-2.422492857	-2.687992857
WID:186964	WID:186964 || IMAGE:563621 || MAP: || TRAF5 -- TRAF5=TNF receptor associated factor 5 ||	1	-0.116621429	-0.285421429	-0.907721429	-1.210421429	-0.834121429	-4.016321429	-1.458721429	0.003278571	-0.791521429	-1.506921429	-1.606221429	-1.231621429	-1.184521429	-0.697921429	-0.844721429	-0.370021429	-0.352421429	-0.649921429	-0.788621429	-1.477521429	-1.197721429	-1.301521429	-1.446021429	-0.444221429	-1.193121429	-1.088421429	-1.959021429	-0.519421429	-0.964521429	-0.271821429	-0.791521429	-0.402921429	-1.454921429	-2.226221429	-0.073621429	-1.185721429	-0.597021429	-0.308721429	-0.206921429	-1.264221429	-0.777321429	-1.836521429	-1.648221429	-0.526921429	-1.171721429	-1.466321429	-1.181121429
WID:189707	WID:189707 || IMAGE:391949 || MAP:1q21 || SH2D2A -- SH2 domain protein 2A ||	1	-0.542885714	-0.143285714	-2.223585714	-2.370285714	-0.782885714	-10.35338571	-1.310285714	-0.318085714	-1.772485714	-1.424885714	-2.006085714	-1.979185714	-0.582085714	-1.273185714	-0.169085714	-1.287785714	0.290814286	0.467514286	-0.188585714	-11.20138571	-0.849485714	-0.354485714	-1.770185714	-0.670185714	-2.783685714	-0.554285714	-2.408785714	-1.905085714	-1.177185714	-4.029485714	-0.571685714	-1.046785714	-2.384985714	-3.983385714	-0.879085714	-0.227885714	0.077014286	0.224814286	-0.901285714	-1.811885714	-0.831985714	-1.815685714		-1.620685714	-0.911285714	-1.513285714	-1.922385714
WID:278741	WID:278741 || IMAGE:1474390 || MAP: || Unknown ||	1	-4.999514286	-1.745814286	-1.896514286	-1.273514286	-2.111614286	-0.962114286	-2.451114286	-1.791414286	-2.089914286	-2.127614286	-2.404514286	-2.644714286	-1.396614286	-1.757314286	-1.201214286	-2.672014286	-1.008614286	-1.110114286	-1.434214286	-2.412714286	-3.083914286	-1.727214286	-2.608414286	-2.045514286	-1.211114286	-0.830414286	-1.725314286	-0.162914286	-12.36001429	-1.607914286	-0.972014286	-1.529214286	-1.729814286	-3.164214286	-1.695814286	-1.865514286	-1.230614286	-1.323114286	-1.389514286	-1.436414286	-2.466514286	-1.312114286	-1.440614286	-2.339214286	-1.503314286	-1.937414286	-1.688714286
WID:186858	WID:186858 || IMAGE:687875 || MAP:1q21 || CTSS -- Cathepsin S ||	1	-0.506692857	0.073207143	-1.494392857	-1.608192857	-1.375192857	-5.175892857	-1.441792857	0.142507143	-1.864292857	-0.972792857	-2.038992857	-0.896792857	-0.671592857	-1.511692857	-0.631992857	-0.137092857	0.857307143	0.355507143	-0.345892857	-7.492892857	-1.382192857	-0.462492857	-1.667692857	-0.276192857	-1.652692857	-0.238692857	-2.775592857	-1.001892857	-11.79059286	-2.579492857	-0.515392857	-0.409892857	-2.499792857	-1.421292857	-0.421192857	-0.626892857	-0.016092857	0.534507143	0.737907143	-0.878192857	-1.316192857	-1.768692857	-0.974392857	-0.363292857	-0.869992857	-1.824292857	-0.906392857
WID:184010	WID:184010 || IMAGE:1493160 || MAP:4q21 || CXCL10 -- Chemokine (C-X-C motif) ligand 10 ||	1	-5.150485714	-3.634685714	-3.076585714	-1.263385714	-1.004685714	-3.254885714	-5.304785714	-3.428485714	-2.672685714	-2.951085714	-3.661785714	-1.307585714	-1.964785714	-4.348385714	-4.933185714	-0.818085714	-4.164285714	-3.630385714	-2.636885714	-3.780385714	-5.015285714	-3.514785714	-2.952085714	-3.592785714	-2.150085714	-4.631185714	-3.007685714	-1.035185714	-6.466385714	-3.515185714	-3.339885714	-3.652685714	-3.798585714	-3.836285714	-3.249585714	-2.675085714	-1.605385714	-3.043785714	-1.030385714	-1.879085714	-3.927785714	-3.440485714	-3.298185714	-2.290085714	-2.379485714	-2.575985714	-1.961585714
WID:274700	WID:274700 || IMAGE:2503967 || MAP:15q26 || ISG20 -- Interferon stimulated gene 20kDa ||	1	-1.055635714	-1.213935714	-1.732235714	-3.957235714	-2.739035714	-11.00213571	-1.982235714	-1.612535714	-3.610835714	-1.912535714	-3.185635714		-1.428935714	-2.012835714	-1.477935714	-0.945435714	-1.504435714	-2.111635714	-1.772235714	-12.32413571	-2.200535714	-1.317235714	-2.428935714	-0.401035714	-3.933735714	-3.052935714	2.998464286	-1.565335714	-3.412335714	-2.639035714	-2.181835714	-1.383935714	-2.996535714		-2.005935714	-1.409735714		-0.830335714	-1.216135714	-3.509835714	-1.896535714	-2.642835714	-1.763935714	-2.470335714	-1.707235714	-2.956935714	-2.814135714
WID:274664	WID:274664 || IMAGE:2490680 || MAP:7p15-p14 || TARP -- T cell receptor gamma variable 9 ||	1	-1.096371429	-0.783771429	-1.197271429	-2.693471429	-0.955871429	-10.29077143	-1.740871429	-0.997471429	-1.226171429	-2.033671429	-1.856771429	-1.026771429	-1.264071429	-0.553371429	-0.796771429	0.201428571	-0.861371429	-0.870471429	-1.109571429	-12.09807143	-1.335271429	-0.372871429	-0.941071429	-0.833771429	-4.501971429	-1.320071429	-1.751271429	-1.521371429	-1.647971429	-3.647971429	-1.275971429	-0.776571429	-2.522071429	-4.866871429	-0.881371429	-0.726071429	-0.451871429	-0.683971429	-0.973171429	-2.177371429	-2.094571429	-1.898771429	-1.415771429	-1.734771429	-1.215071429	-2.823171429	-2.624871429
WID:282052	WID:282052 || IMAGE:2345206 || MAP:17q12-q2 || CCR7 -- Chemokine (C-C motif) receptor 7 ||	1	-1.417684615	-0.978084615	-1.926884615	-2.536884615	-1.176884615	-10.24858462	-1.614084615	-1.685984615	-1.766884615	-1.716584615	-2.173684615	-1.203584615	-1.785484615	-3.002084615	-1.902284615	-0.101084615	-0.979984615	-2.190484615	-0.763084615	-11.86328462	-1.983284615	-1.478884615	-1.981684615	-0.092484615	-5.510184615	-1.948184615	-1.885484615	-1.793184615	-2.314884615	-4.155984615	-1.015684615	-0.352184615	-2.567284615	-1.488584615	-1.223484615	-1.039284615	-0.019184615	0.048215385	0.156315385	-2.211984615	-2.285584615	-2.691184615	-2.212684615	-1.216284615	-1.266284615	-2.756884615	-2.625984615
WID:278912	WID:278912 || IMAGE:1584411 || MAP:22q13.1 || APOL3 -- Apolipoprotein L, 3 ||	1	-1.817621429	-1.744321429	-2.394221429	-1.343321429	-2.511921429	-4.240521429	-3.132021429	-2.034621429	-2.557621429	-1.256921429	-1.498921429	-2.050121429	-2.730121429	-2.359321429	-2.209421429	-0.757821429	-1.790321429	-2.100221429	-1.532621429	-4.124821429	-2.423221429	-2.800921429	-3.214221429	-1.609021429	-1.884821429	-1.553021429	-2.366921429	-0.752221429	-3.105621429	-3.317021429	-2.031621429	-1.597321429	-2.555921429	-2.215021429	-2.112321429	-1.954321429	-0.351221429	-1.207621429	-1.463021429	-1.076221429	-2.361121429	-2.531021429	-2.933121429	-2.819121429	-1.617021429	-2.494021429	-0.946121429
WID:276562	WID:276562 || IMAGE:136508 || MAP:12q24.2 || OAS2 -- 2'-5'-oligoadenylate synthetase 2, 69/71kDa ||	1	-2.628828571	-1.169528571	-2.385228571	-3.283428571	-1.819928571	-10.12722857		-1.936728571	-3.328528571	-2.916228571	-3.313928571	-2.574428571	-2.439328571	-3.976028571	-2.730128571	-1.315128571	-1.920128571	-1.537428571	-1.042228571	-13.37512857	-2.663928571	-1.950528571		-0.904528571	-2.710228571	-3.024028571	-1.631228571	-0.821328571	-12.20522857	-2.076328571	-3.213528571	-2.210628571	-2.421628571	-2.124228571	-2.895528571	-1.649028571	-2.025428571	-1.086228571	-1.381028571	-2.435728571	-3.183128571	-2.099828571		-2.308928571	-1.168528571	-3.603528571	-2.258028571
WID:189612	WID:189612 || IMAGE:1049287 || MAP:16p13.3 || PRSS21 -- Protease, serine, 21 (testisin) ||	1	-2.300428571	-1.666928571	-3.836228571	-1.548328571	-2.345228571	-12.48142857	-3.028628571	-1.797328571	-2.554628571	-2.358128571	-2.645128571	-2.938828571	-2.487628571	-2.371028571	-2.153828571	-1.390628571	-1.628828571	-1.317428571	-1.823228571	-4.750428571	-2.649928571	-1.883728571	-3.115628571	-2.107528571	-1.730128571	-2.136928571	-3.069828571	-0.265428571	-2.286828571	-3.229028571	-1.788328571	-1.938728571	-3.266628571	-11.99112857	-2.761628571	-2.071028571	-2.218428571	-1.733328571	-2.849228571	-1.723428571	-2.553328571	-2.922228571	-2.232328571	-2.880028571	-1.381028571	-1.702428571	-1.432828571
WID:188606	WID:188606 || IMAGE:307255 || MAP:1p35.3 || C1orf38 -- Chromosome 1 open reading frame 38 ||	1	-0.818064286	-0.157964286	-1.764164286	-1.917064286	-1.331564286	-10.85206429	-1.320064286	-0.716164286	-2.134864286	-0.957064286	-1.873164286	-1.248664286	-0.156864286	-1.391764286	-1.179864286	-1.626664286	1.319935714	0.861935714	0.222135714	-11.33746429	-3.032764286	-0.290864286	-1.283864286	-0.578564286	-1.853664286	0.149335714	-2.750964286	-1.146464286	-9.752464286	-2.946864286	-0.408264286	-0.653764286	-2.323464286	-1.866664286	0.156335714	-0.539864286	0.467735714	0.529135714	1.162535714	-1.134864286	-0.985664286	-1.540464286	-0.796964286	-0.319164286	-1.052964286	-1.602464286	-0.947964286
WID:186236	WID:186236 || IMAGE:754479 || MAP: || C1orf29 -- mRNA expressed in osteoblast=chromosome 1 open reading frame 29 ||	1	-1.613742857	-2.073042857	-3.040442857	-2.684042857	-2.922542857	-12.01304286	-3.287442857	-1.411542857	-2.447542857	-3.187642857	-3.547642857	-3.148042857	-2.509742857	-3.212142857	-2.126542857	-2.112342857	-1.858042857	-2.299442857	-1.986742857	-4.292942857	-1.968142857	-2.056542857	-3.134042857	-1.967942857	-2.564542857	-2.687042857	-2.823542857	-1.282142857	-3.144742857	-4.214142857	-2.565042857	-1.816142857	-2.884142857	-3.287842857	-2.239542857	-2.379442857	-2.638042857	-2.125842857	-1.804042857	-2.722542857	-2.298542857	-3.372842857	-2.181942857	-2.308642857	-1.776742857	-3.954842857	-2.781942857
WID:275014	WID:275014 || IMAGE:243186 || MAP:15q21.2 || MGC35274 -- Hypothetical protein MGC35274 ||	1	-0.720171429	-0.031871429	-0.778971429	-0.948671429	-1.070571429	-1.168371429	-0.838271429	-0.074171429	0.129128571	-1.860771429	-1.071971429	-1.059471429	-0.594871429	-0.643871429	-0.560071429	-1.369871429	0.476128571	0.039328571	-0.499271429	-0.729371429	-0.849971429	0.019328571	-1.254271429	-0.116671429	-0.467471429	-0.625971429	-0.936571429	-0.548171429	-11.82847143	-0.610471429	-0.252471429	-0.166771429	-1.124371429	-0.827271429	-0.585271429	-0.213871429	0.479228571	0.014328571	-0.024571429	-0.834071429	-0.433371429	-0.569971429	-0.888871429	-0.518771429	-0.348571429	-1.060671429	-1.283271429
WID:186505	WID:186505 || IMAGE:824531 || MAP: || PSCDBP -- NK/T cell leucine zipper transcription factor ||	1	0.308085714	0.716085714	-0.953114286	-1.117114286	-0.958514286	-10.67201429	-0.683714286	-0.124014286	-0.825214286	-1.296914286	-1.619814286	-0.799414286	-0.501514286	-1.569114286	-0.227014286	0.705285714	0.537685714	-0.538114286	-0.161514286	-5.536814286	-1.281214286	-0.085714286	-1.037214286	1.607985714	-1.762914286	-0.958014286	-0.921414286	-0.965914286	-1.301014286	-1.853214286	-0.448714286	0.454885714	-2.066214286	-1.004914286	-0.687214286	-0.121714286	0.096885714	0.748485714	0.628385714	-1.162514286	-1.320414286	-1.411914286	-0.703514286	-0.520214286	-0.181114286	-1.450114286	-1.296914286
WID:187163	WID:187163 || IMAGE:742132 || MAP: || G1P2 -- Interferon-induced 17 KD protein ||	1	-2.807578571	-2.787178571	-3.225678571	-3.943778571	-3.050878571	-5.395978571	-2.959178571	-3.163978571	-3.453678571	-3.475578571	-4.031878571	-2.785478571	-3.217978571	-3.441178571	-3.259778571	-1.569878571	-1.860078571	-2.806778571	-1.687378571	-3.792378571	-2.073878571	-1.923378571	-3.607178571	-3.117878571	-2.975778571	-3.339078571	-2.776278571	-1.295678571	-6.705478571	-3.579378571	-3.477478571	-3.906278571	-3.147378571	-1.807778571	-3.389378571	-2.552378571	-2.748178571	-2.775378571	-1.964078571	-3.537078571	-2.351678571	-2.900978571	-1.843478571	-2.994378571	-1.017378571	-3.913378571	-2.583978571
WID:279171	WID:279171 || IMAGE:1537001 || MAP:2 || MGC52110 -- Hypothetical protein MGC52110 ||	1	-0.537642857	0.293157143	-1.594942857	-1.607742857	-0.992042857	-3.983542857		-0.377742857	-0.884142857	-1.439642857	-1.567442857	-1.312442857	-0.768442857	-0.671142857	-0.205942857	-1.170742857	-0.187442857	-0.257942857	0.173857143	-1.702342857	-1.942342857	-1.011342857	-1.134742857	-0.472042857	-1.612842857	-0.317442857	-0.994042857	-1.030342857	0.224757143	-0.538942857	-0.331142857	0.458157143	-2.298342857	-8.932842857	-0.845142857	-0.445642857	0.967557143	0.071757143	-0.199442857	-1.038942857	-0.839142857	-2.041442857	-1.298342857	-0.911142857	-0.635242857	-1.149142857	-1.190642857
WID:280569	WID:280569 || IMAGE:814423 || MAP:2p12-p11 || CNNM4 -- Cyclin M4 ||	1	-0.96795	0.33075	0.20105	0.67865	-1.26025	1.49355	0.93555	-0.05285	1.12395	0.20955	-0.10215	0.68115	0.24175	-0.19475	-0.46365	-0.25255	-0.00375	-0.19515	0.17195	0.61165	0.42865	0.02145	0.50575	0.33215	0.42635	0.02825	1.45415	-0.08715		0.84785	0.45975	0.93155	-0.09835	0.56855	0.26845	0.76965	0.53915	0.24035	0.85685	0.68555	0.82905	0.73635	0.71905	0.64275	0.67615	0.47875	-0.52115
WID:282600	WID:282600 || P21729 || MAP: || interferon-induced protein 35 ||	1	-1.634642857	-1.604942857	-1.741142857	-2.300442857	-0.812842857		-2.212542857	-0.954242857	-1.307742857	-1.748942857	-2.328942857	-1.350342857	-1.586342857	-2.821942857	-1.159542857	-0.177742857	-1.774342857	-1.430542857	-0.652042857	-11.71534286	-1.057442857	-0.898542857	-1.922242857	-1.498342857		-1.340742857	-2.069942857	-1.056542857	-1.027842857	-1.993342857	-1.708642857	-1.564042857	-1.963242857		-1.319842857	-1.197042857	-0.999642857	-1.890242857	-1.550142857	-1.716042857	-1.748242857	-1.729642857	-1.322742857	-2.652042857	-0.835542857	-3.331842857
WID:189193	WID:189193 || IMAGE:593690 || MAP: || TNFSF13B -- BLyS=BAFF=TALL-1=THANK=zTNF4=DTL=TNF family member that stimulates B cell proliferation and Ig secretion expressed on myeloid cells ||	1	-0.3473	-0.4959	-0.3441	-1.7182	-1.7468	0.0781	-2.2408	-1.2926	-0.7194	0.2584	-1.2483	-0.0105	-0.9841	-2.2151	-0.6221	0.2866	-0.5808	-1.5494	-0.4721	-1.8875	-0.844	-1.105	-1.8127	-0.0587	-1.2099	-0.8789	0.0011	-0.6775	-1.7512	-0.9003	-1.257	-0.613	-1.0779	0.3069	-0.8155	-1.446	-0.6088	-0.402	1.1549	-1.3374	-0.9472	-1.2377	-1.4648	-0.6162	-0.3843	-1.8069	-0.239
WID:186954	WID:186954 || IMAGE:42258 || MAP:12q24.31 || FLJ39378 -- Hypothetical protein FLJ39378 ||	1	-1.805357143	-0.917657143	-1.281357143	-1.508157143	-1.290757143	-2.695457143	-2.221957143	-1.291357143	-0.902257143	-3.697757143	-2.432857143	-1.850157143	-2.225957143	-1.875857143	-2.315857143	-1.010757143	-0.727057143	-1.327557143	-1.116757143	-2.265457143	-2.145957143	-1.598557143	-1.760657143	-1.011557143	-1.603457143	-2.412657143	-1.791057143	-0.486957143	-2.218257143	-0.639057143	-1.060457143	-0.905557143	-1.602257143	-2.398457143	-0.982957143	-1.444357143	0.290942857	-1.325857143	-0.751957143	-1.922057143	-1.367957143	-1.509057143	-1.591357143	-1.421757143	-0.791457143	-2.746057143	-1.919757143
WID:186494	WID:186494 || IMAGE:80708 || MAP:22q11.21 || UFD1L -- Ubiquitin fusion degradation 1-like ||	1	-1.8486	-0.1618	-1.3298	-0.2865	-0.3947	-3.962	-0.3504	0.347	-1.048	-1.2384	-1.6117	-0.9295	-0.1149	-1.2471	-0.4671	-1.5705	1.8014	0.4878	0.763	-4.9662	-0.9049	0.3901	-0.7152	-0.4956	-2.0861	0.2623	-2.1413	-0.8444	-1.5996	-2.6214	0.1234	-0.6995	-2.0409	-2.1043	0.9533	-0.0212	0.6009	0.8369	1.03	-1.2403	-1.0477	-1.5221	-0.3874	-0.4695	-0.5457	-1.4783	-1.3076
WID:189607	WID:189607 || IMAGE:745083 || MAP:22q11.21 || USP18 -- Ubiquitin specific protease 18 ||	1	-2.389192857	-1.693192857	-3.253392857	-1.761792857	-2.368592857	-12.17299286	-2.995692857	-1.698192857	-2.924392857	-2.708992857	-2.692892857	-2.771092857	-2.183292857	-2.751392857	-2.200492857	-1.590892857	-0.979292857	-1.199392857	-1.842392857	-8.307592857	-2.889792857	-1.980592857	-3.345192857	-1.942792857	-1.986192857	-1.776692857	-3.088192857	-0.256092857	-11.95059286	-3.410892857	-1.678092857	-2.143392857	-3.185692857	-4.581492857	-1.654392857	-1.983092857	-2.415092857	-1.791192857	-2.838992857	-1.779692857	-2.693792857	-2.724392857	-2.393292857	-2.472892857	-1.451392857	-1.860992857	-1.561392857
WID:276714	WID:276714 || IMAGE:160437 || MAP: || Transcribed locus ||	1	-1.028441667	-0.887641667	-1.481041667	-1.942841667	-1.223241667			-1.019041667	-2.493241667	-0.731141667	-2.279241667		-1.105341667	-2.377441667	-1.340341667	-1.454541667	-0.622141667	-0.855041667	-0.603941667	-11.32394167	-1.538441667	-1.522841667		-0.839841667	-2.566141667	-1.102541667		-0.619541667	-11.06424167	-2.920841667	-1.136241667	-1.512341667	-2.170141667		-1.291941667	-1.184541667	-1.133441667	-1.066941667	-0.652741667	-1.195141667	-1.713541667	-1.606941667		-0.718741667	-1.664341667	-2.558241667	-0.746941667
WID:187000	WID:187000 || IMAGE:809456 || MAP:11p15.5 || IRF7 -- Interferon regulatory factor 7 ||	1	-2.17965	-2.07175	-3.28945	-2.12435	-1.56485	-10.84455	-2.67515	-2.50515	-1.58715	-1.01615	-2.05245	-2.58825	-2.11345	-1.38645	-1.53225	-0.93635	-2.71995	-1.47845	-0.99685	-3.53815	-0.80755	-0.50665	-2.31985	-2.24595	-1.67695	-1.69365	-3.16705	-0.69935	-2.65785	-4.93895	-2.43695	-1.92465	-2.71275	-10.84455	-1.98905	-0.78125	-0.58965	-2.14015	-1.36175	-1.77475	-1.32205	-2.13155	-1.69705	-3.35515	-0.79125	-1.56355	-1.46105
WID:278825	WID:278825 || IMAGE:1519342 || MAP: || Unknown ||	1		-0.315318182	-1.109918182	-1.830918182				-0.729618182	-1.593718182	-0.712518182	-1.594718182		-1.691118182	-2.866118182	-1.336618182	-1.830418182	-0.617518182	-0.623618182	-0.136418182	-11.50311818	-2.664418182	-1.535218182		-0.427318182	-1.917218182	-0.735018182		0.413581818			-1.865818182	-1.030318182	-1.320718182		-1.120318182	-1.092418182		-0.275718182	-0.339718182	-1.266718182	-1.771518182	-0.991918182		-0.263718182	-1.371318182	-1.748018182	-1.276118182
WID:275717	WID:275717 || IMAGE:491644 || MAP:4q21.3 || PLAC8 -- Placenta-specific 8 ||	1	-1.348364286	0.715935714	-1.563064286	-3.172464286	-1.095164286	-7.652964286	-1.504064286	-1.023564286	-1.144964286	-1.596864286	-2.553564286	-1.364664286	-0.416164286	-2.088064286	-0.563564286	-1.677264286	0.840735714	0.425635714	-0.263664286	-12.21776429	-1.438864286	0.372035714	-1.528364286	-1.059364286	-4.337164286	-0.501764286	-2.115364286	-1.544464286	-10.63276429	-2.988964286	-1.107064286	-1.190264286	-2.165664286	-10.34326429	-0.153464286	-0.132964286	2.332035714	0.056035714	-1.531564286	-1.320864286	-1.329264286	-1.464564286	-1.224564286	-1.007664286	-0.965464286	-2.704064286	-2.863864286
WID:279711	WID:279711 || IMAGE:795343 || MAP: || FCGR1A -- CD64=high affinity immunogobulin gamma FC receptor I A form precursor=FC-gamma RI=FCRI=IGG FC receptor I ||	1	-0.882284615	-0.045784615	-1.571684615	-2.763384615	-0.482284615	-9.188184615	-2.766784615	-0.532684615	-1.804084615	-1.697484615	-2.146284615	-1.382884615	-0.110484615	-5.103884615	-1.286984615	0.282815385	-0.707584615	-0.863584615	0.573115385	-11.51008462	-9.677284615	-1.238784615	-3.696384615	0.104315385	-2.241884615	-0.978884615	-1.264884615	-1.583784615	-0.298384615	-2.084784615	-0.496184615	-0.599184615	-0.898584615	-1.236784615	-3.533184615	-0.395484615	-0.540984615	0.238215385	0.487415385	-0.989884615	-0.657084615	-1.603584615	-1.060284615	-1.065584615	-0.910884615	-2.538784615	-1.082184615
WID:282576	WID:282576 || P19420 || MAP: || granzyme K (serine protease, granzyme 3; tryptase II) ||	1	-1.676235714	-1.862835714	-0.508635714	-1.797735714	-0.987635714	-1.428435714	-2.485335714	-0.991635714	-2.643335714	-2.263435714	-1.300635714	-0.271835714	-1.526935714	-3.541735714	-1.850635714	0.592664286	-1.524035714	-1.688135714	-0.937035714	-5.783635714	-1.528035714	-0.017335714	-0.843835714	-1.740835714	-6.207735714	-3.395135714	-1.307735714	-2.199135714	-1.316635714	-3.056935714	-0.333235714	-0.590135714	-2.317035714	-2.942035714	-0.163835714	-0.996335714	2.721364286	-2.126035714	-0.523235714	-1.501135714	-3.115235714	-3.264735714	-2.358835714	-1.516835714	-1.542835714	-2.820435714	-2.436035714
WID:279006	WID:279006 || IMAGE:1627705 || MAP:10q23.31 || AMSH-LP -- Associated molecule with the SH3 domain of STAM (AMSH) like protein ||	1	-0.359375	-0.435075	-1.721875	-1.440675	-0.663575	-9.771375		-0.271275	-1.615475	-0.813775	-0.885575	-1.279475	-0.584475	-1.574675	-0.563575	-1.356375	0.481925	-0.014275	0.117625	-3.125375	-1.213075	-0.924475	-1.579075	-0.208075	-1.602375	-0.600075		-0.579375		-2.058075	-0.358175	-0.540975	-1.432975		-0.744575	-0.408375	0.102825	0.018725	-0.010875	-0.981575	-1.434175	-1.591075		-0.388875	-0.929375	-0.710175	-0.862775
WID:184931	WID:184931 || IMAGE:281003 || MAP:7p15-p14 || TARP -- T cell receptor gamma variable 9 ||	1	-0.280557143	-0.128057143	-1.545957143	-1.646957143	-1.297457143	-10.25265714	-1.256557143	0.105642857	-1.151657143	-1.352757143	-1.534757143	-1.466857143	-0.337557143	-0.790457143	0.014242857	-1.647457143	0.583942857	-0.227257143	-0.433257143	-11.44535714	-0.737357143	0.490342857	-0.866057143	-0.885057143	-1.559657143	-0.490157143	-2.548357143	-1.180857143	-1.391057143	-10.79325714	0.208442857	-1.207757143	-2.564857143	-10.44535714	1.006142857	0.213642857	0.118242857	0.206642857	-0.579257143	-1.524157143	-0.799657143	-1.953757143	-0.706257143	-1.147957143	-0.464557143	-2.106457143	-2.118957143
WID:185116	WID:185116 || IMAGE:757440 || MAP:11q23 || IL10RA -- Interleukin 10 receptor, alpha ||	1	-0.509071429	-0.805471429	-1.682171429	-1.487571429	-1.302371429	-11.05227143	-2.200471429	0.759128571	-1.295971429	-1.170271429	-1.591071429	-1.909071429	-0.993271429	-1.902171429	-0.870771429	-0.757971429	-0.557671429	-0.795571429	-0.551571429	-4.053871429	-1.560971429	-0.932971429	-2.448071429	0.338328571	-2.160871429	-1.329671429	-2.380371429	-1.238271429	-0.001971429	-2.975471429	-1.217771429	0.197928571	-2.481271429	-1.969371429	-2.169171429	-0.546271429	-0.160971429	0.111628571	-0.126371429	-0.738071429	-0.144971429	-2.324871429	-1.823771429	-1.211671429	-1.237571429	-1.141971429	-1.446271429
WID:275077	WID:275077 || IMAGE:292812 || MAP: || Transcribed locus ||	1	-0.857292308	-0.791792308	-0.727092308	-2.538092308	-0.403692308			-1.050192308	-2.005792308	-0.407692308	-0.659292308	-0.818292308	-1.342892308	0.247807692	-0.600092308	-1.218292308	-0.702692308	-0.788192308	0.209307692	-5.319592308	-1.210292308	-1.296992308		-0.915792308	-3.172192308	-0.810092308		-0.344792308			-2.087092308	-1.650692308	-0.682992308		-1.375992308	-1.816492308	-1.338792308	-0.957592308	1.801907692	-1.504192308	-1.760292308	-1.094692308		-1.075792308	-1.880392308	-1.403892308	-1.503992308
WID:184168	WID:184168 || IMAGE:770014 || MAP: || TRA@ -- T cell receptor alpha chain ||	1	-0.78245	-1.15885	-1.12025	-1.18205	-0.63495	-2.65805	-1.27195	-0.99705	-1.52825	-2.39375	-0.91125	-1.55185	-1.25225	-1.52165	-1.01365	-0.74735	-1.19495	-0.86675	-0.39905	-6.46245	-1.22185	-0.56845	-0.52115	-1.74135	-2.10375	-0.85495	-2.35315	-1.30065	-0.71175	-3.41195	-1.32995	-0.85535	-2.45515	-3.11415	0.06005	-0.50355	1.46975	-1.10375	-0.50345	-1.08605	-0.95535	-2.18255	-0.80735	-0.99005	-0.80915	-2.26465	-2.28855
WID:190623	WID:190623 || IMAGE:2010562 || MAP:19p13.3- || MYO1F -- Myosin IF ||	1	0.150185714	0.927485714	-2.258914286		-0.193314286	-10.05191429	-0.575114286	0.666585714	-1.914514286	-1.294414286	-2.224414286	-1.584914286	-0.162214286	-1.342314286	0.481485714	-0.860814286	2.219085714	0.966985714	1.157885714	-10.85921429	-1.013214286	0.357985714	-1.161214286	0.616885714	-2.426214286	0.041085714	-2.441414286	-1.687814286	-1.575314286	-4.928514286	0.264685714	0.098185714	-2.303214286	-4.430914286	-0.112914286	0.353885714	0.443585714	1.519485714	0.793485714	-1.877014286	-1.348714286	-1.953114286	-1.000914286	-0.723214286	-0.425114286	-2.261714286	-1.241114286
WID:282170	WID:282170 || IMAGE:2490680 || MAP:7p15-p14 || TARP -- T cell receptor gamma variable 9 ||	1	-1.156064286	-0.231564286	-1.756764286	-2.744664286	-1.747064286	-10.23216429	-1.271064286	-1.613564286	-1.749964286	-2.286964286	-2.165364286	-1.415664286	-1.035964286	-3.249564286	-1.152364286	-1.649264286	0.254235714	-0.447764286	-0.797164286	-12.13906429	-2.289664286	-0.454664286	-0.896664286	-1.428064286	-5.565464286	-0.674064286	-2.488064286	-1.779664286	-3.833064286	-11.55416429	-1.603064286	-1.791464286	-2.554164286	-9.615564286	-0.952064286	-0.296364286	-0.085064286	-0.046864286	-1.576364286	-2.217264286	-1.850864286	-1.951464286	-1.417364286	-1.426764286	-1.772764286	-2.897164286	-2.721764286
WID:185115	WID:185115 || IMAGE:289606 || MAP: || IL15 -- IL-15 ||	1	-0.6524	0.5721	-0.7116	-1.1745	-0.8452	-10.0257	-2.5362	0.4406	-0.7617	-1.0792	-1.0561	-1.2527	-0.8712	-0.6973	-0.2411	-0.2949	0.336	0.5568	-0.4817	-11.0581	-0.8332	-0.3901	-1.4674	0.8004	-1.638	-0.4413	-1.0324	0.034	-11.5175	-1.727	-0.2891	-0.1402	-2.2769	-1.9378	-0.3629	-0.2255	-0.326	0.2864	-0.339	-1.1441	-0.3317	-1.4488	-1.2826	0.0009	-0.4845	-0.7749	-1.0592
WID:190958	WID:190958 || IMAGE:2345206 || MAP:17q12-q2 || CCR7 -- Chemokine (C-C motif) receptor 7 ||	1	-1.824023077	-1.031123077	-2.924323077	-1.557423077	-1.553123077	-10.10432308	-1.868723077	-1.632623077	-2.125823077	-1.345423077	-2.032023077	-2.400123077	-1.104023077	-0.566923077	-1.570823077	-1.617023077	0.190976923	-0.478523077	-0.373223077	-5.759823077	0.203776923	-1.398123077	-1.953423077	-1.335023077	-2.303323077	-0.566523077	-4.057423077	-1.979823077	-1.391823077	-10.96682308	-1.341423077	-1.649823077	-2.605023077	-2.516523077	-0.190523077	-1.196023077	-0.223623077	-0.445423077	0.042576923	-1.380623077	-1.624423077	-2.517423077	-3.920523077	-0.478123077	-1.865823077	-2.407523077	-1.844723077
WID:188111	WID:188111 || IMAGE:1899942 || MAP:1q22-q23 || CD3Z -- CD3Z antigen, zeta polypeptide (TiT3 complex) ||	1	0.324571429	0.216171429	-0.558128571	-1.418028571	-0.705328571	-0.770328571	-0.331128571	-0.077528571	-0.641028571	-0.935528571	-1.224728571	0.187871429	0.048871429	-0.292728571	-0.079128571	-0.702028571	0.206471429	0.202271429	-0.536928571	-1.579928571	-0.445828571	-0.616028571	-1.113728571	0.518071429	-1.568028571	-0.496728571	-1.329428571	-0.585428571	-0.389828571	-0.894828571	-0.637528571	-0.269628571	-0.085128571	-1.143928571	-1.158928571	-0.228628571	0.049671429	0.343571429	0.381771429	-1.096828571	-0.736628571	-1.098828571	-0.429128571	-0.746928571	-0.527128571	-1.727328571	-1.294328571
WID:279931	WID:279931 || IMAGE:1552744 || MAP:1p13 || CD2 -- CD2 antigen (p50), sheep red blood cell receptor ||	1	-0.750864286	0.546135714	-0.716364286	-1.848864286	-0.382164286	-10.27746429	-0.907764286	-0.154564286	-1.672164286	-1.769864286	-1.272764286	-1.261064286	-1.146964286	-5.119664286	-1.072264286	-0.220264286	0.386535714	0.278535714	0.551735714	-11.27746429	-1.246564286	-1.303164286	-1.027164286	0.409235714	-3.033064286	-1.502664286	-1.339864286	-1.022864286	-0.062264286	-2.284964286	-0.492764286	-0.511564286	-2.135964286	-1.104664286	-1.200864286	-0.690164286	1.269435714	0.401035714	0.420335714	-1.588664286	-1.069564286	-2.065364286	-1.121864286	-0.164664286	-1.079364286	-2.417364286	-2.009664286
WID:282637	WID:282637 || P44836 || MAP: || guanylate binding protein 2, interferon-inducible ||	1	-1.924442857	-0.673942857	-1.253942857	-1.660842857	-0.849742857	-2.359142857	-1.866842857	-0.517242857	-0.663742857	-0.773442857	-1.826842857	-1.011442857	-1.173342857	-3.027142857	-2.017942857	-0.751142857	0.239657143	-0.343542857	0.052057143	-3.149842857	-2.148042857	-0.556142857	-2.079942857	-0.817342857	-1.192442857	-1.375642857	-3.264442857	-0.371042857	-1.504342857	-1.678942857	-1.035342857	-1.229242857		-1.343642857	-0.948242857	-0.750142857	0.448457143	-0.336942857	0.425357143	-0.871942857	-0.801942857	-1.656142857	-1.099942857	-1.078242857	-1.027142857	-1.640342857	-1.123242857
WID:280232	WID:280232 || IMAGE:489266 || MAP:20q13.33 || PRIC285 -- Peroxisomal proliferator-activated receptor A interacting complex 285 ||	1	-0.376142857	-2.192342857	-1.900542857	-1.993542857	-1.598042857	-3.743742857	-1.984142857	-2.375042857	-1.562142857	-2.079242857	-2.010442857	-2.020842857	-2.137342857	-2.903942857	-1.780442857	-1.083242857	-2.222242857	-1.789642857	-1.924742857	-3.819542857	-1.797942857	-1.308542857	-1.845642857	-2.268442857	-2.223742857	-1.975242857	-1.905542857	-0.970942857	-2.301542857	-2.455942857	-2.231142857	-2.124442857	-2.188442857		-2.243242857	-1.195242857	-1.003342857	-2.581642857	-2.538042857	-1.802942857	-1.524142857	-2.120642857	-1.007642857	-3.063642857	-0.713042857	-1.912242857	-1.145642857
WID:187649	WID:187649 || IMAGE:856447 || MAP:19p13.1 || IFI30 -- Interferon, gamma-inducible protein 30 ||	1	-1.761992857	-1.516692857	-0.907092857	-2.307192857	-0.863292857	-0.254892857	-1.733692857	-1.438992857	-1.768992857	-0.622292857	-1.650592857	-0.882992857	-0.836292857	-1.310192857	-0.591792857	0.062307143	-1.491292857	-1.047592857	-0.633392857	-2.206692857	-0.987292857	-0.082092857	-1.670092857	-1.705392857	-2.043792857	-0.780292857	-1.252292857	-1.379492857	-1.571192857	-1.055292857	-2.076592857	-1.967392857	-1.275092857	-0.859992857	-1.188892857	-0.774792857	0.802307143	-2.012692857	-0.221292857	-1.115992857	-1.534692857	-1.371292857	-0.650792857	-2.062592857	-1.098092857	-1.818692857	-0.628992857
WID:188380	WID:188380 || IMAGE:2544274 || MAP:17q25 || SECTM1 -- Secreted and transmembrane 1 ||	1	-0.630430769	-0.614930769	-1.611630769	-2.106830769	-0.936330769	-10.51683077	-1.272330769	-1.233130769	-1.095330769	-1.608130769	-2.223430769	-1.858630769	-0.946330769	-1.193730769	-0.557030769	-0.805130769	-0.418130769	-0.795630769	-0.802130769	-3.061330769	-0.997730769	-1.294930769	-1.923730769	-0.541430769	-1.867730769	-1.518630769	-1.360330769	-1.078830769	-1.588230769	-2.940930769	-1.575730769	-1.197330769	-2.715630769	-1.421530769	-1.511630769	-0.965630769	-0.814930769	-0.531430769	-0.511330769	-2.080730769	-0.471730769	-2.201630769	-0.987630769	-1.126830769	-1.081530769	-2.143530769	-1.760430769
WID:184870	WID:184870 || IMAGE:275180 || MAP:16q22.3 || Similar to Group X secretory phospholipase A2 precursor (Phosphatidylcholine 2-acylhydrolase GX) (GX sPLA2) (sPLA2-X) ||	1	-0.782835714	-0.492635714	-1.020635714	-0.721935714	-0.852735714	-9.709935714	-2.705735714	-0.590535714	-0.955735714	-0.956035714	-0.681335714	-1.244035714	-1.505135714	-0.576135714	-1.576835714	-1.033335714	-0.857935714	-0.436035714	0.027164286	-1.768835714	-1.087935714	-0.848235714	-1.033435714	-0.238735714	-0.850535714	-1.056735714	-1.200235714	-0.300935714		-1.879435714	-0.979435714	-0.741435714	-1.000835714	-0.907035714	-0.693435714	-0.830835714	0.242064286	-0.552335714	0.361964286	-0.864335714	-0.247735714	-1.254235714	-0.960735714	-0.914635714	-1.006735714	-0.855435714	-0.821835714
WID:191276	WID:191276 || IMAGE:2281706 || MAP:5q31-q32 || ITK -- IL2-inducible T-cell kinase ||	1	-0.596778571	-0.223078571	-1.323178571	-1.938578571	-1.147078571	-9.621778571	-1.841378571	0.062121429	-2.399678571	-1.092378571	-1.570278571	-1.513178571	-0.736078571	-2.699778571	-1.346078571	-1.662178571	-0.839878571	-0.132078571	-0.518078571	-11.79167857	-2.311878571	-1.109678571	-2.300778571	0.666521429	-3.660678571	-1.585678571	-1.301678571	-1.638478571	-0.269778571	-2.017678571	-0.439478571	-0.332478571	-1.840878571	-2.041778571	-2.336678571	-0.582478571	0.782321429	-0.096678571	-0.400278571	-1.531278571	-0.465978571	-1.760978571	-1.693878571	-0.926678571	-1.658678571	-2.422078571	-2.061778571
WID:186695	WID:186695 || IMAGE:704532 || MAP: || NMI -- Nmi=IL-2 and IFN-gamma inducible potentiator of STAT -induced transcription=interacts with N-myc, C-myc, Max, and other leucine zipper transcription factors ||	1	-1.997421429	-0.516121429	-0.919721429	-0.636621429	-1.447421429	-3.916521429	-0.974221429	-0.637221429	-0.438221429	-2.342421429	-1.555921429	-1.505221429	-2.156521429	-0.461921429	-1.710521429	-0.971921429	-0.742321429	-1.256121429	0.569778571	-0.813021429	-2.189021429	-1.787221429	-1.704021429	-0.021921429	0.509878571	-1.665421429	-0.863521429	-0.363821429	-1.764921429	0.903278571	-1.515721429	-1.067521429	-1.173321429	-0.727821429	-0.628521429	-1.009521429	-1.111121429	-0.812021429	-0.096421429	-0.912521429	-0.951721429	-1.899721429	-0.756621429	-0.305721429	-0.773321429	-1.067621429	-0.803521429
WID:276545	WID:276545 || IMAGE:136169 || MAP:21q11 || SAMSN1 -- SAM domain, SH3 domain and nuclear localisation signals, 1 ||	1	-0.8365	1.6038	0.6368	-1.6671	-10.3593	-6.853		0.9324	-0.3788	-0.9443	-0.7952	-0.2494	-0.7334	-3.2757	0.2302	-1.4982	1.0838	1.6934	0.7566	-10.4968	-1.0741	0.3335		1.2094	-0.7276	-0.1545	-0.2496	-0.8037		-0.1093	-0.5107	0.8174	-0.6765	0.0551	0.7899	0.5527	-0.9784	1.1955	1.3623	-0.9468	-0.4939	-0.1005		0.3226	-0.3624	-0.6217	-0.9623
WID:282063	WID:282063 || IMAGE:2361911 || MAP: || Unknown ||	1	0.079238462	0.155538462	-0.891761538	-1.948661538	-0.624861538	-8.807961538	-0.821461538	0.193438462	-0.571261538	-1.801661538	-1.316561538	-1.933561538	-0.008861538	-1.698661538	-1.209161538	-0.014361538	-0.086261538	-0.100161538	-0.112761538	-10.72676154		-1.126461538	-2.207861538	0.530738462	-3.622161538	-0.747461538	-1.584661538	-0.446961538	0.498638462	-2.084961538	-0.462961538	-0.341661538	-1.063761538	-0.762561538	-2.541461538	-0.354361538	-1.942861538	0.495438462	0.149638462	-1.556161538	-0.685861538	-1.582261538	-0.318161538	-0.433861538	-1.226461538	-2.522961538	-1.794861538
WID:186870	WID:186870 || IMAGE:843049 || MAP:8q11.2 || MCM4 -- MCM4 minichromosome maintenance deficient 4 (S. cerevisiae) ||	1	-1.737778571	-0.411178571	-1.896578571	-0.172778571	-1.452078571	-3.458778571	-1.509678571	-0.566878571	-1.951578571	-0.909578571	-1.888978571	-1.508078571	-0.570078571	-1.240978571	-1.291878571	-1.215678571	0.810521429	0.706221429	0.138721429	-5.452878571	-1.814978571	-0.641378571	-1.482678571	-0.801578571	-0.546378571	-0.495178571	-2.730878571	-0.997478571	-11.78077857	-3.157478571	-1.004078571	-0.761878571	-2.916578571	-2.326778571	-0.639078571	-0.473178571	-0.057278571	0.041121429	1.253321429	-0.512778571	-1.688478571	-2.379878571	-0.676178571	-0.997478571	-0.867378571	-1.790678571	-0.606478571
WID:184688	WID:184688 || IMAGE:701481 || MAP: || MX2 -- MxB=interferon-induced cellular resistance mediator protein ||	1	-3.154557143	-2.583057143	-3.185257143	-1.524657143	-2.396157143	-4.279757143	-3.005657143	-2.147657143	-2.306957143	-2.537357143	-1.772357143	-3.311157143	-2.906457143	-1.786457143	-2.246157143	-1.966357143	-3.264857143	-1.998757143	-1.458057143	-3.945957143	-2.314557143	-1.604157143	-3.229857143	-3.375657143	-1.428157143	-1.786657143	-3.526857143	-0.792957143	-2.483357143	-1.537957143	-2.011557143	-2.573557143	-3.094857143	-3.263957143	-2.452557143	-2.132657143	-1.755257143	-2.730457143	-1.581957143	-1.727157143	-2.069757143	-2.994457143	-2.401257143	-4.173057143	-1.355057143	-2.326857143	-1.943357143
WID:188215	WID:188215 || IMAGE:484898 || MAP: || EBI2 -- EBI2=Epstein-Barr virus induced G-protein coupled receptor=Putative chemokine receptor ||	1	0.084014286	0.715214286	-0.972585714	-2.433585714	-0.297285714	-4.930885714	-0.828085714	0.843314286	-1.417985714	-1.412585714	-2.265385714	-1.138185714	-0.358485714	-1.458685714	-0.005285714	-1.334785714	1.678414286	0.708614286	1.118714286	-11.43638571	-1.120385714	0.219814286	-0.551985714	0.534214286	-2.876885714	-0.422785714	-2.094885714	-1.214985714	-0.272785714	-2.443585714	0.115014286	-0.194185714	-2.387285714	-2.803385714	1.029914286	0.212414286	1.420614286	0.716914286	0.769014286	-1.565085714	-0.553985714	-2.109985714	-1.025885714	-0.292785714	-0.889485714	-0.378185714	-1.255085714
WID:274642	WID:274642 || IMAGE:2471879 || MAP:1q31-q32 || PTPRC -- Protein tyrosine phosphatase, receptor type, C ||	1	-0.333071429	1.630028571	-0.932871429	-0.422471429	-0.450771429	-9.631571429	-3.544071429	0.225128571	-2.461671429	-0.582571429	-0.275471429	-1.702771429	-1.274771429	-0.448771429	-1.375771429	-0.694371429	0.575428571	-0.310771429	1.051728571	-10.21647143	-1.609171429	-0.663371429	-0.686071429	1.866928571	-1.788171429	-0.214771429	-1.056671429	0.238528571	-10.63157143	-2.498871429	-0.614771429	-0.133671429	-1.492871429	-2.544071429	-0.643771429	-0.168671429	1.470428571	0.743828571	1.000828571	0.250628571	-1.745871429	-1.290171429	-1.149071429	-0.062371429	-1.588071429	-0.287671429	-0.606371429
WID:280189	WID:280189 || IMAGE:261436 || MAP:19p13.3 || MUM1 -- Melanoma associated antigen (mutated) 1 ||	1	-0.319227273	-0.222827273	0.395172727	1.061472727	-0.605627273		0.971772727	-0.508827273	1.153872727	0.299672727	0.882072727	0.648872727	-0.597927273	0.040172727	-0.566227273	0.032372727	-0.191227273	-0.159327273	-0.327227273	1.125672727	0.527572727	-0.015627273	1.346972727	-0.184327273	1.161472727	-0.213927273	0.933872727	0.194172727		0.547672727	0.396472727	0.273272727	0.216772727	0.515272727	0.186572727	0.750472727	0.619572727	0.122672727	0.184472727	0.874072727	1.334872727	0.462372727	0.777272727	0.288772727	1.221872727	0.657572727	0.834072727
WID:184298	WID:184298 || IMAGE:292306 || MAP:15q21-q2 || LIPC -- Lipase, hepatic ||	1	-1.13725	-1.43315	-0.81735		-1.36645		-0.75575	-0.61645	-2.14995		-2.04815	-1.23685	-1.04125	-1.94555	-1.01755	-1.05755	-1.00695	-1.21525	-1.58085		-1.65125	-1.37235	-1.40375	-1.61595		-1.21555	-1.82535	-1.81645	-1.93285		-1.77005	-1.36275	-1.11775		-0.25175	-1.41935	-1.60975	-2.03185	-1.69775	-1.29145	-1.42725	-1.15855		-0.88665	-1.51475		-1.29605
WID:187306	WID:187306 || IMAGE:882515 || MAP:7p22.3 || EIF3S9 -- Eukaryotic translation initiation factor 3, subunit 9 eta, 116kDa ||	1	-0.9728	-0.5008	0.3048	-0.5508	0.429		1.54	-0.4461	0.1645	0.6574	0.5855	0.7188	-0.1873	-1.7245	-0.8058	0.4714	-0.7832	0.0793	-1.4571	-0.0735	0.4187	-0.298	2.2309	0.1111	-0.505	-0.7648	1.6942	-0.7404	-0.8904	0.3072	-0.4733	-0.132	0.2346	2.2826	0.2245	-0.1718	0.8184	-0.678	-1.7105	0.4232	1.2643	0.1727	1.3296	0.0784	0.7178	0.8207	-0.2725
WID:188665	WID:188665 || IMAGE:324225 || MAP:11q23 || RARRES3 -- Retinoic acid receptor responder (tazarotene induced) 3 ||	1	-1.579730769	-1.256330769	-2.242030769	-1.972430769	-1.311730769	-3.622330769	-2.786530769	-1.250030769	-3.010830769	-0.713230769	-2.504030769	-1.732130769	-1.002030769	-1.520530769	-1.581230769	-0.305830769	-2.029230769	-2.078530769	-1.781430769	-4.485730769	-1.744630769	-0.884230769	-3.420730769	-0.483330769	-1.587330769	-2.473330769	1.917069231	-2.090930769	-3.274130769	-1.286730769	-2.004230769	-1.385430769	-2.912430769	-1.739830769	-2.285430769	-0.675430769		-1.739530769	-0.715130769	-1.914430769	-1.237030769	-2.320230769	-2.781930769	-2.802130769	-0.810830769	-2.534730769	-2.018530769
WID:273896	WID:273896 || IMAGE:203183 || MAP:11q12.1 || DTX4 -- Deltex 4 homolog (Drosophila) ||	1	-1.022335714	-0.837635714	-1.168535714	-2.133235714	-0.866335714	-3.562735714	-1.247635714	-1.031235714	-1.443835714	-1.233235714	-2.010535714	-1.171535714	-1.716035714	-0.979335714	-1.258435714	0.103364286	-0.659535714	-0.081935714	-0.193435714	-6.363735714	-1.226435714	-0.949235714	-0.759635714	-0.771335714	-2.855535714	-1.249835714	-1.724335714	-1.274735714	-1.597235714	-2.522435714	-1.061335714	-0.467835714	-2.054435714	-2.420235714	-0.438935714	-0.448935714	1.145064286	-0.696335714	0.119564286	-1.242035714	-1.285035714	-1.887535714	-0.787735714	-1.337035714	-0.507135714	-1.792135714	-1.514835714
WID:187264	WID:187264 || IMAGE:487988 || MAP: || CORO1A -- coronin-like protein p57=actin binding protein p57 ||	1	-0.151830769	-0.452030769	-1.493330769	-0.934830769	-0.612130769	-2.390430769	-0.744630769	-0.427130769	-0.397530769	-0.226730769	-0.618930769	-0.921830769	-0.139930769	-0.071330769	-0.416230769	-0.374230769	-0.664330769	-0.280930769	0.029369231	-2.144830769	-0.293930769	0.392269231	-0.724030769	-1.036230769	-0.362530769	-0.015530769	-1.515930769	-0.497730769	-0.416730769	-1.769330769	-0.331030769	-0.483930769	-1.841430769	-6.152330769	0.085669231	0.043869231	0.734269231	0.013269231	0.009769231	-0.792430769	-0.124130769	-1.450030769	-0.535330769	-1.452230769	-0.426830769	-1.035730769	-0.921830769
WID:187144	WID:187144 || IMAGE:433567 || MAP: || GNLY -- NKG5=natural killer cell and T cell gene ||	1	-0.086192857	-0.891692857	-1.825292857	-3.877992857	-1.101592857	-4.127092857	-1.299692857	-1.019892857	-1.392492857	-2.239492857	-2.445292857	-2.124592857	-0.977292857	-1.329992857	-0.945792857	-0.759492857	-1.359692857	-0.801792857	-0.611092857	-4.865192857	-1.074092857	-0.727792857	-1.230692857	-1.216392857	-3.267192857	-1.086992857	-1.902692857	-2.510392857	-1.628892857	-2.261592857	-1.924892857	-1.778392857	-2.692792857	-2.483192857	-0.233792857	-0.670492857	-0.311692857	-0.433392857	-0.645592857	-3.026792857	-1.261592857	-2.129692857	-0.879592857	-1.472092857	-1.061292857	-3.576392857	-2.370892857
WID:281833	WID:281833 || IMAGE:2012021 || MAP: || Unknown ||	1	-3.494057143	-1.712657143	-2.671457143	-1.679157143	-1.933057143	-6.246157143	-3.056257143	-2.214857143	-2.133457143	-1.860157143	-2.318657143	-2.093957143	-1.893057143	-2.630957143	-2.503857143	-2.022357143	-0.753657143	-1.536757143	-0.725757143	-12.37005714	-2.897057143	-1.989557143	-3.422157143	-2.015957143	-2.323957143	-1.030257143	-2.797757143	0.134142857		-3.203057143	-2.222457143	-2.428657143	-2.390857143	-2.820657143	-2.552957143	-1.915857143	-1.281457143	-1.289357143	-1.850257143	-0.991257143	-3.073657143	-2.256657143	-1.923057143	-2.690357143	-1.743057143	-2.399057143	-0.889157143
WID:190264	WID:190264 || IMAGE:1666549 || MAP:1p13.3 || KCNA3 -- Potassium voltage-gated channel, shaker-related subfamily, member 3 ||	1	0.554692857	0.575992857	-2.094707143		-0.637107143	-9.254607143	-1.738807143	0.094792857	-0.652107143		-1.027907143	-2.271707143	-1.198007143	0.731692857	-0.319307143	-0.569407143	0.457392857	0.681992857	0.662692857	-2.239007143	-0.902607143	-0.755107143	-1.460007143	0.094492857		0.312192857	-2.164207143	-0.585407143	-1.016307143	-2.309707143	-0.126707143	-0.019107143	-2.317907143	-9.556307143	-0.583007143	-0.362107143	-0.787107143	0.733992857	0.560392857		-0.671307143	-1.930007143	-1.145107143	-0.648307143	-1.188807143
WID:191002	WID:191002 || IMAGE:2417989 || MAP:2q12 || ZAP70 -- Zeta-chain (TCR) associated protein kinase 70kDa ||	1	0.564435714	0.519235714	-0.759664286	0.386035714	-0.256064286	-8.902764286	-0.890864286	0.694035714	-1.601864286	0.605535714		-0.906464286	0.227335714	1.384435714	0.024735714	-0.966964286	1.789635714	0.852735714	1.216335714	-8.868864286	-0.805164286	-0.049764286	-0.251564286	0.138735714	-0.670264286	1.016335714	0.183535714	0.179835714	-1.321564286	-2.201364286	0.139435714	0.339535714	-0.569864286	-1.508664286	1.232435714	-0.055164286	0.567035714	1.057335714	0.604835714	0.202335714	0.068235714	-0.848164286	-0.601664286	0.401035714	-0.979264286	-0.135964286	-0.125764286
WID:184846	WID:184846 || IMAGE:704459 || MAP: || CD69 -- CD69=early activation antigen ||	1	-0.592207143	0.601692857	-2.029307143	-2.679707143	-1.353207143	-9.791707143	-11.69860714	-0.144407143	-2.119807143	-2.297207143	-2.683207143	-2.288207143	-1.255707143	-1.180007143	-1.395107143	-1.874907143	-0.655107143	-0.256607143	0.336892857	-5.494107143	-1.629207143	-0.583807143	-1.920607143	0.462992857	-2.274507143	-1.569407143	-2.025307143	-1.815607143	-10.89130714	-3.802307143	-2.166307143	-0.893307143	-3.044007143	-5.239207143	-1.198807143	-0.952107143	-0.518607143	-0.605707143	0.624092857	-1.530307143	-0.454307143	-2.419007143	-1.391407143	-1.565207143	-1.945007143	-0.966307143	-2.092707143
WID:185156	WID:185156 || IMAGE:428412 || MAP: || GZMK -- Granzyme K=pre-granzyme 3=serine protease ||	1	-0.572121429	-0.991021429	-0.681121429	-1.923921429	-1.214021429	-2.835821429	-2.174021429	0.391978571	-1.610221429	-2.050921429	-1.452121429	-0.710521429	-0.508121429	-2.971821429	-1.038921429	-0.763621429	-0.699721429	-0.513821429	-0.981921429	-4.657121429	-1.717221429	-0.928921429	-1.538021429	-0.061521429	-3.532521429	-3.007821429	-1.203821429	-2.031921429	-0.038621429	-2.700921429	-0.527121429	0.494178571	-1.927021429	-1.858821429	-1.173121429	-0.557821429	2.129178571	-0.359921429	-0.388121429	-1.608121429	-0.567621429	-2.777021429	-2.558321429	-0.487221429	-1.565221429	-2.934721429	-2.370021429
WID:282644	WID:282644 || P42965 || MAP: || guanylate binding protein 2, interferon-inducible ||	1	-1.418371429	0.156728571	-1.018371429	-1.845071429	-0.815671429	-0.893271429	-2.186371429	0.040428571	-0.755071429	-0.680571429	-1.704571429	-0.836871429	-1.167871429	-2.617371429	-1.310771429	0.512528571	-0.130971429	-1.087371429	-0.006071429	-10.78167143	-1.464771429	-0.645871429	-2.496571429	0.336128571		-0.596371429	-1.400771429	-0.821971429	-1.571471429	-1.405471429	-0.598971429	-0.196771429	-1.412871429	-0.953271429	-1.118871429	-0.848571429	0.259728571	0.065728571	0.534228571	-1.367971429	-1.287971429	-1.737771429	-1.699371429	-0.500771429	-0.697571429	-2.114471429	-1.068271429
WID:274719	WID:274719 || IMAGE:2506776 || MAP:19p13.2 || PRDX2 -- Peroxiredoxin 2 ||	1	-0.62105	-0.32365	1.30015	0.44235	0.25885	0.97035	1.69275	0.19715	0.73625	2.11835	1.22955	0.26445	-0.85615	0.82595	-0.89935	0.24995	-0.38835	-0.37325	1.44495	1.49625	0.63465	-0.14535	0.55555	-0.13995	1.42295	0.72455	1.87985	-0.09515	0.26765	2.91395	0.16665	0.63065	0.68285	2.10845	0.92605	1.39235	0.55205	0.02965	0.68375	0.42835	1.18395	1.82465	1.98195	1.44555	1.33155	2.51905	1.11785
WID:187508	WID:187508 || IMAGE:120600 || MAP:2p25.2 || RSAD2 -- Radical S-adenosyl methionine domain containing 2 ||	1	-2.447957143	-2.541257143		-2.593357143	-2.973857143	-11.83155714	-3.529557143	-2.485057143	-2.666557143	-3.025357143	-2.865657143		-2.475457143	-2.909857143	-3.092557143	-2.087957143	-2.825657143	-2.556457143	-2.545857143	-4.029657143		-2.553357143	-3.863557143	-2.419957143	-2.598257143	-2.732457143	-1.806357143	-1.587257143	-2.002857143	-3.159357143	-3.199857143	-2.762157143	-2.262057143		-4.791757143	-2.827357143	-2.499257143	-2.461757143	-2.398257143	-2.908357143	-2.352257143	-2.807557143	-2.514357143	-2.802557143		-3.021757143	-2.568457143
WID:186092	WID:186092 || IMAGE:753587 || MAP:6p21.3 || BTN3A3 -- Butyrophilin, subfamily 3, member A3 ||	1	-0.454485714	-0.393485714	-1.241885714	-0.635885714	-0.766085714	-1.725285714	-1.215285714	0.124714286	-0.605385714	-1.172085714	-1.286585714	-0.731185714	-0.728685714	-1.346085714	-0.710485714	-0.854085714	-0.406685714	-0.738785714	-1.524285714	-1.510985714	-0.520385714	-0.812085714	-1.427885714	-0.586885714	-0.715285714	-1.356285714	-1.080485714	-1.187885714	-0.830285714	-0.916185714	-1.068685714	0.068814286	-1.961385714	-1.773285714	-1.267385714	-0.784185714	0.357814286	-0.390685714	-0.853085714	-0.689185714	-0.036985714	-1.594085714	-1.190385714	-0.810485714	-0.376785714	-1.950585714	-0.907285714
WID:189684	WID:189684 || IMAGE:825715 || MAP:2q37.1 || SP110 -- SP110 nuclear body protein ||	1	-1.671978571	-1.199478571	-2.059778571	-0.727078571	-1.023778571	-1.562978571		-1.153678571	-0.682078571	-0.925778571	-1.175978571	-2.019978571	-2.206578571	-1.406978571	-1.371078571	-1.287378571	-1.541278571	-1.712378571	-1.205878571	-2.621378571	-1.316678571	-1.038778571	-0.771478571	-1.267878571	-2.232978571	-0.827078571	-2.054778571	-0.449478571	-0.962378571	-1.773478571	-1.391978571	-0.700078571	-1.948878571	-3.221678571	-1.137378571	-1.253378571	-0.691778571	-1.201878571	-1.669978571	-1.071478571	-1.294778571	-2.046878571	-1.443278571	-2.074378571	-0.421978571	-2.205178571	-1.147278571
WID:188735	WID:188735 || IMAGE:502012 || MAP:11q12 || MS4A4A -- Membrane-spanning 4-domains, subfamily A, member 4 ||	1	-0.706984615	-0.258084615	-1.650384615	-3.045984615	-0.572684615	-9.777984615	-0.835284615	-0.292784615	-2.153984615	-1.549184615	-2.393784615	-1.339884615	-0.905884615	-0.553384615	-0.879484615	-0.360084615	-0.531384615	-0.626284615	-0.595484615	-10.86208462	-1.423984615	-0.674484615		-0.178184615	-2.321884615	-1.361784615	-1.832884615	-2.098184615	-1.283684615	-2.891084615	-1.207584615	-0.541584615	-1.966784615	-1.898284615	-1.533484615	-0.433884615	0.564015385	-0.337984615	-0.152084615	-1.258884615	-0.602384615	-1.877684615	-1.005684615	-1.189984615	-1.045184615	-2.499584615	-1.375484615
WID:189556	WID:189556 || IMAGE:449043 || MAP:11q13 || IL18BP -- Interleukin 18 binding protein ||	1	-0.867958333	-1.251958333			-1.016258333		-1.436658333	-1.075658333	-1.798458333		-1.798558333		-1.186658333	-1.571558333	-0.933458333	-0.831558333	-1.101258333	-1.083958333	-1.243758333	-10.85615833	-1.190058333	-1.432358333	-2.233358333	-1.131358333	-2.085758333	-1.279758333		-1.813658333	-1.068958333		-1.439158333	-1.416858333			-1.902858333	-1.304858333	-0.202658333	-1.092758333	-1.832658333	-1.570958333	-1.395858333	-2.084358333	-0.986958333	-1.180258333	-1.140658333
WID:282469	WID:282469 || P04592 || MAP: || interferon-induced, hepatitis C-associated microtubular aggregate protein (44kD) ||	1	-4.015030769	-1.934730769	-3.009330769	-2.291330769	-3.397330769	-3.970230769	-2.545230769	-2.434430769	-2.363230769	-4.829730769	-3.732230769	-1.700130769	-2.804130769	-4.929330769	-3.894530769	-1.049630769	-2.033630769	-2.076630769	-0.808430769	-4.292130769	-2.087230769	0.311569231	-2.398730769	-1.693830769	-2.107230769	-4.153830769	-1.416630769	-1.202630769	-2.544630769	-2.260730769	-1.773930769	-1.940730769	-1.922630769	-2.271230769	-1.671230769	-1.686830769	-1.167730769	-2.099230769	-1.960230769	-2.467630769	-2.605530769	-1.000230769	-1.194930769	-1.623830769	-0.544330769	-3.679230769	-2.862330769
WID:279019	WID:279019 || IMAGE:1631132 || MAP: || Unknown ||	1	-1.254233333	0.383566667	-1.421133333	-0.573233333	-0.607833333	-10.32033333	-0.910533333	-0.694133333	-1.359633333	-0.078433333	-0.618033333	-1.856633333	-1.216833333	-1.921033333	-1.315233333	-0.435033333	-0.087633333	-0.233433333	0.204166667	-2.127633333	-0.946733333	-1.427133333	-1.768433333	0.246466667	-0.749433333	-1.017033333	-0.784133333	-0.717033333	-1.656033333	-1.603933333	-1.020433333	-0.671933333	-2.044133333	-0.841833333	-1.999933333	-0.658133333	-0.303133333	0.591366667	0.435966667	-0.761433333	-1.524133333	-1.482233333	-0.506833333	-0.405433333	-0.562433333	-1.353133333	-0.078333333
WID:274379	WID:274379 || IMAGE:1492486 || MAP:20q12-q1 || TNFRSF5 -- Tumor necrosis factor receptor superfamily, member 5 ||	1	-0.3941	-0.3671	-0.8118		-0.5863	-9.577	-1.7404	-0.1324	-1.6785	-0.7285	-0.7439	-0.6633	0.0179	-2.7129	-1.088	-0.3172	-0.7282	-0.317	-0.195	-10.9882	-5.1408	-1.0036		0.0972	-1.3501	-0.9201	-0.6355	0.2974	-0.0673	-1.0569	-0.8546	-0.1301	-1.3398	-0.6478	-2.741	-0.2421	0.4219	-0.1089	-0.0559	-0.6146	-0.4649	-1.517	-1.185	-0.7282	-0.5751	-0.7951	-0.577
WID:186060	WID:186060 || IMAGE:823663 || MAP:17p13.1 || FXR2 -- Fragile X mental retardation, autosomal homolog 2 ||	1	-0.0414	-0.2715	-1.4318	-0.9967	-0.7604	-10.3117	-0.713	-0.0818	-0.7865	0.3044	-0.6573	-1.4049	-0.89	-0.4534	-0.4746	-0.5798	-0.181	-0.4552	0.1734	-2.4628	-0.7064	-0.2458	-1.0971	-0.9188	-0.1899	-0.3568	-1.5491	-0.6681	-1.2796	-2.8502	-0.613	-0.2124	-1.5362	-2.3677	1.0038	-0.1871	0.2895	-0.6133	0.2731	-1.0013	-0.6832	-1.7742	-0.9413	-0.3488	-0.5331	-0.6989	-0.9005
WID:184689	WID:184689 || IMAGE:815542 || MAP: || MX1 -- MxA=interferon-induced cellular resistance mediator protein ||	1	-3.390769231	-2.405669231	-2.700769231	-1.285969231	-2.975969231	-3.274469231	-4.157969231	-3.175169231	-2.647469231	-2.836469231	-2.752769231	-2.283369231	-3.298069231	-2.574269231	-3.516869231	-0.519669231	-4.054269231	-3.558669231	-1.972069231	-3.564169231	-2.910569231	-1.845269231	-3.117669231	-3.820569231	-1.326369231	-3.165269231	-2.910369231	0.291830769	-3.682469231	-2.382969231	-3.292969231	-2.502469231	-2.431169231	-3.245069231	-2.874569231	-2.587769231		-3.866069231	-2.732969231	-1.560069231	-2.786069231	-1.486069231	-2.359669231	-3.866069231	-0.130569231	-2.492569231	-1.177669231
WID:277340	WID:277340 || IMAGE:462536 || MAP:19q13.1 || HCST -- Hematopoietic cell signal transducer ||	1	0.412769231	0.839369231	0.298269231	-2.364130769	-0.388530769	-9.334030769	-0.641730769	0.398769231	-1.070130769	-0.490130769	-1.341530769	-0.585230769	0.865769231	-2.849730769	0.078169231	0.192169231	0.345969231	0.794269231	0.949069231	-10.83653077	-1.371830769	0.162069231	-1.242830769	1.503369231	-2.957930769	-0.922230769	-0.128930769	-0.848030769	0.334869231	-0.775630769	-0.179830769	0.113669231	-0.781430769	0.560769231	-1.296030769	0.852369231	0.565169231	1.184169231	1.742169231	-1.577730769	-0.710230769	-0.755830769	-0.501330769	-0.678430769	0.055869231	-2.040430769	-1.142330769
WID:191299	WID:191299 || IMAGE:2420963 || MAP:19q13.4 || LILRB3 -- Leukocyte immunoglobulin-like receptor, subfamily B (with TM and ITIM domains), member 6 ||	1	-0.427264286	0.737235714	-1.175164286	-2.097064286	-0.775264286	-5.838364286	-1.685964286	-0.495364286	-2.254364286	-0.096164286	-1.166264286	-1.158764286	-0.678464286	0.040635714	-1.321164286	-1.040664286	0.153435714	-0.636864286	0.743935714	-3.530464286	-1.163564286	-0.766664286	-2.456264286	0.975235714	-2.302364286	-0.080964286	-1.064564286	-0.726264286	-11.72706429	-1.113964286	-1.236164286	-1.181464286	-0.941864286	-1.100364286	-1.032064286	-0.374864286	-0.870264286	-0.006464286	1.569535714	-0.808564286	-1.148964286	-1.032464286	-0.607064286	-0.547164286	-1.525564286	-1.723064286	-0.814764286
WID:188910	WID:188910 || IMAGE:306841 || MAP:7 || T-cell receptor beta chain V3-D-J2.7-C2 region ||	1	-0.788778571	-0.363178571	-1.249578571	-0.885578571	-0.668178571	-4.734578571	-0.906478571	-1.203578571	-1.122178571	-0.785278571	-0.694478571	-1.092778571	-0.333678571	-1.693378571	-0.421478571	-0.860178571	0.702421429	-0.262178571	-0.029478571	-12.05347857	-1.158178571	-0.011078571	-0.245278571	-0.964178571	-2.777378571	-0.280478571	-2.079078571	-0.722578571	-2.319278571	-3.039478571	-1.101478571	-0.514478571	-2.523378571	-3.679878571	-0.047978571	0.485021429	1.788621429	0.043121429	-0.482678571	-0.369878571	-0.709578571	-1.954078571	-0.884378571	-1.108978571	-0.517978571	-0.824878571	-1.595078571
WID:187338	WID:187338 || IMAGE:241481 || MAP: || CASP10 -- CASPASE-10=Mch4=FLICE2 ||	1	-1.017357143	-0.702057143	-2.241557143	-1.108057143	-2.118157143	-2.015357143	-1.101357143	-0.779757143	-1.727557143	-1.835857143	-1.524757143	-2.446557143	-1.526557143	-1.055857143	-1.722357143	-2.099657143	-1.062457143	-1.256757143	-1.448157143	-1.259657143	-2.051557143	-1.491957143	-2.509957143	-1.087857143	-0.900057143	-0.673857143	-1.755357143	-1.033857143	-2.895257143	-2.356457143	-0.603957143	-1.536157143	-1.998257143	-1.659557143	-1.151657143	-1.093057143	0.938342857	-0.642757143	-1.204457143	-0.389857143	-0.915657143	-1.998857143	-0.505757143	-0.716257143	-1.380757143	-2.138957143	-1.093157143
WID:276835	WID:276835 || IMAGE:268385 || MAP:3q27.3 || IFRG28 -- 28kD interferon responsive protein ||	1	-1.580971429	-1.018371429	-1.194471429	-1.692971429	-0.776971429	-10.74087143	-1.850971429	-1.573071429	-1.699971429		-2.202871429	-1.043271429	-1.639871429	-2.410971429	-1.911471429	-0.195871429	-1.419971429	-1.247571429	-0.895871429	-2.048671429	-2.010271429	-1.450771429	-2.566871429	-0.867071429	-1.622371429	-2.007671429		-0.468871429	-1.851371429	-0.016071429	-1.204171429	-1.457871429	-1.409171429		-2.475071429	-1.817471429	-1.317671429	-1.097271429	-1.024771429	-1.739771429	-0.889171429	-1.780271429		-1.450471429	-0.527571429	-2.037771429	-1.657271429
WID:279871	WID:279871 || IMAGE:824384 || MAP:19p13-q1 || CD37 -- CD37 antigen ||	1	-0.3499	-0.7282	-1.5517	-1.5231	-0.8425	-10.3835	-0.8306	-0.7385	-2.4055	0.076	-0.619	-1.2996	-0.1966	-2.165	-0.4279	-0.4361	-0.3796	-0.3128	0.9012	-10.831	-1.3366	-0.2492	-1.0865	-0.9749	-1.7544	0.302	-1.9439	-0.7103	-0.6895	-2.3275	-1.2806	-1.0492	-1.6455	-3.0016	-1.121	-0.0421	1.1717	-0.1244	-0.5819	-0.7657	-1.2871	-1.4685	-0.4656	-1.5502	-0.8655	-1.6121	-0.4036
WID:279546	WID:279546 || IMAGE:213855 || MAP:6p22.1 || BTN3A1 -- Butyrophilin, subfamily 3, member A1 ||	1	-0.743821429	-0.149621429	-1.041721429	-1.261521429	-1.141521429	-1.412421429	-1.623821429	-0.782321429	-1.126421429	-1.482821429	-1.346521429	-0.900821429	-1.174621429	-1.015321429	-0.781921429	-1.541321429	-0.157521429	-0.875921429	-0.470321429	-1.600121429	-1.467721429	-1.683721429	-1.913821429	-0.391221429	-1.367321429	-1.085521429	-0.848721429	-0.918921429	-2.178921429	-1.070521429	-0.615121429	-0.049021429	-1.555121429	-1.566021429	-1.712221429	-1.194721429	0.592578571	-0.208521429	0.695578571	-1.131021429	-1.102021429	-1.267921429		-0.148021429	-1.212521429	-2.253421429	-1.286021429
WID:188892	WID:188892 || IMAGE:293964 || MAP:6p22.1 || BTN3A1 -- Butyrophilin, subfamily 3, member A1 ||	1	-0.602142857	-0.085242857	-1.349342857	-0.576342857	-1.009742857	-1.393542857		-1.125442857	-0.553942857	-1.185742857	-1.056842857	-0.832442857	-1.241442857	0.138057143	-0.631642857	-0.936342857	-1.128542857	-0.895942857	-0.371342857	-1.445842857	-0.714242857	-0.637042857	-1.454642857	-0.900042857	-0.620342857	-0.754342857	-0.924742857	-1.278842857	-1.100942857	-1.487842857	-0.602642857	0.190057143	-1.587242857	-2.224242857	-0.839842857	-1.108642857	0.954057143	-0.647642857	-0.242342857	-0.768142857	-0.574542857	-1.187242857	-1.289242857	-2.209742857	-0.565542857	-1.382242857	-0.927442857
WID:186829	WID:186829 || IMAGE:503617 || MAP: || CXCL9 -- Mig=Humig=chemokine targeting T cells ||	1	-3.334183333	-3.326083333	-0.565283333	0.075316667	-0.554783333	0.079216667	-1.492283333	-3.211183333	-1.695383333	-2.983983333	-1.454983333	-0.430283333	-2.114383333	-3.013683333	-3.305583333	-1.702283333	-3.711483333	-3.819783333	-2.853083333		-3.350483333	-2.768583333	-0.699983333	-2.773683333	-2.447783333	-3.827383333	-1.118683333	-0.142783333	-2.701283333		-1.885483333	-2.915983333	-1.015383333	-0.698083333	-1.022083333	-2.336083333		-3.252783333	-1.037883333	-0.200483333	-3.327983333	-2.240983333	-1.369183333	-1.132083333	-1.788383333	-2.222083333	0.262716667
WID:282242	WID:282242 || IMAGE:2516692 || MAP:11q13.1 || CTSW -- Cathepsin W (lymphopain) ||	1	-1.95385	0.64425	-0.70105	-2.19395	-0.33215	-9.24065	-0.69455	-0.45485	-1.70765	0.43915	-0.43465	-0.81545	0.05675	-1.06205	0.39885	-1.29615	0.81535	0.26915	0.67445	-9.99275	-1.46635	0.21445	-0.98065	-0.63025	-3.12235	0.91965	-1.74805	-0.55175	-9.33375	-3.48165	-0.38445	-1.00105	-1.30955	-2.87985	-0.58825	0.64845	0.29655	0.58035	-0.50355	-0.91905	-0.95905	-0.83475	-0.26145	-0.69365	-0.47875	-1.76295	-0.41925
WID:188220	WID:188220 || IMAGE:668582 || MAP: || SH2D1A -- SAP=SH2D1A=DSHP=Duncan's disease SH2 protein=xlp gene=X-linked lymphoproliferative disorder gene ||	1	0.062635714	0.801335714	-4.346764286	-1.043964286	-0.275364286	-9.116464286	-1.720964286	0.717935714	-0.364864286	-1.215164286	-1.600764286	-2.410864286	-0.392364286	0.817235714	0.358435714	-0.199564286	1.198335714	0.868935714	0.252235714	-0.497164286	-0.359464286	0.192035714	-1.662164286	0.039235714	-1.265464286	-0.108964286	-2.593564286	-1.052364286	-1.227664286	-10.15036429	0.123435714	0.115935714	-2.700764286	-9.787864286	1.023935714	0.059835714	1.453935714	1.286535714	0.294835714	-1.166764286	-0.146864286	-2.223564286	-0.995464286	-0.425764286	-0.538364286	-1.561364286	-1.483064286
WID:184847	WID:184847 || IMAGE:739183 || MAP: || CD68 -- CD68 ||	1	0.034078571	-0.784821429	-1.701821429	-1.309121429	-0.956421429	-10.36382143	-1.292521429	-0.984021429	-1.060421429	-1.493221429	-1.689121429	-1.648021429	-1.135321429	0.244278571	-0.987921429	-0.628221429	-1.142621429	-1.199421429	0.119478571	-2.235221429	-0.635221429	-0.905421429	-2.712321429	-0.510321429	-0.542221429	-0.803121429	-2.040021429	-0.938921429	0.624078571	-1.953221429	-2.502321429	-0.780021429	-1.566421429	-0.985821429	-1.728521429	-0.617021429	0.280178571	-0.646721429	1.097778571	-1.017821429	-0.359521429	-1.688921429	-0.974221429	-1.954621429	-0.892221429	-1.757821429	-0.734521429
WID:274495	WID:274495 || IMAGE:2361911 || MAP: || Unknown ||	1	-0.380928571	-0.015128571	-1.554928571	-2.080928571	-0.750528571	-2.764428571	-2.367628571	-0.241928571	-0.734928571	-1.491928571	-1.347328571	-1.729628571	-1.248128571	-0.530828571	-0.300728571	-0.589628571	0.051071429	0.113571429	0.298171429	-11.72942857	-1.122128571	-0.410528571	-1.748028571	-0.938928571	-5.642028571	-0.136528571	-2.740428571	-0.639528571	-0.054028571	-3.663328571	-0.294428571	-0.792928571	-1.567528571	-9.787528571	-1.148228571	-0.671428571	-0.811628571	0.231871429	-0.738328571	-1.544528571	-1.269428571	-1.527028571		-1.105728571	-1.437728571	-2.537528571	-1.866428571
WID:279496	WID:279496 || IMAGE:298899 || MAP:1p22.2 || GBP2 -- Guanylate binding protein 2, interferon-inducible ||	1	-2.075121429	-1.105821429	-1.212821429	-1.306421429	-1.700021429	-1.720921429	-2.129221429	-1.490821429	-0.690321429	-0.554221429	-1.332721429	-0.983321429	-2.435421429	-2.561221429	-2.525621429	0.114678571	-1.467421429	-2.775421429	0.232578571	-2.469921429	-1.651821429	-0.843921429	-2.725121429	-0.216621429	-0.750521429	-1.251921429	-2.184521429	-0.140321429	-1.316821429	-1.395921429	-2.092921429	-0.588121429	-1.258121429	-1.748621429	-1.574321429	-0.888221429	0.579778571	-0.748521429	0.599878571	-0.679021429	-1.611721429	-1.731121429	-1.770221429	-1.465521429	-0.558921429	-1.497121429	-0.636121429
WID:281233	WID:281233 || IMAGE:2013094 || MAP:17p13.2 || KIF1C -- Kinesin family member 1C ||	1	-0.853457143	-0.621557143	-0.904457143	0.850842857	-0.381757143	-1.270857143	0.279342857	-0.436657143	0.941842857	-0.151357143	0.682442857	-0.933157143	-1.307057143	0.188042857	-1.093957143		-0.235457143	-0.627857143	0.424742857	0.677442857	0.496442857	0.172942857	-0.131757143	-0.329757143	1.073442857	0.405242857	0.346042857	0.667842857	-0.495057143	-0.222357143	-0.348057143	0.611642857	-0.320157143	1.235642857	0.449842857	1.171542857	1.347842857	-0.449957143	-0.141157143	0.818942857	0.726142857	0.996542857	0.442142857	-0.094257143	1.384042857	0.937942857	1.107742857
WID:187047	WID:187047 || IMAGE:491460 || MAP:19q13.1- || LTBP4 -- Latent transforming growth factor beta binding protein 4 ||	1	-2.029842857	-1.525342857	-2.329942857	-1.669142857	-2.214442857	-4.242742857	-2.082142857	-1.423742857	-2.765642857	-0.948642857	-1.518142857	-2.504742857	-2.332242857	-2.419842857	-2.209442857	-2.543942857	-0.002842857	-1.617242857	-1.054342857	-4.175742857	-2.783842857	-1.761842857	-2.249642857	-1.456042857	-2.891242857	-0.901442857	-2.657242857	-1.399742857	-2.630242857	-3.143442857	-2.030242857	-2.007142857	-3.114142857	-3.160242857	-1.001142857	-1.519842857	0.710557143	-1.308142857	-1.453642857	-0.515042857	-2.341142857	0.442957143	-2.220342857	-1.505042857	-1.378642857	-2.094342857	-1.046742857
WID:185695	WID:185695 || IMAGE:1456118 || MAP:6p21.3 || PSMB9 -- Proteasome (prosome, macropain) subunit, beta type, 9 (large multifunctional protease 2) ||	1	-1.632628571	-1.834428571	-1.983728571	-1.990828571	-1.092828571	-3.154028571	-1.959928571	-1.609028571	-1.556828571	-2.187428571	-2.470828571	-0.679828571	-1.567028571	-3.210328571	-1.272528571	-0.653928571	-0.772028571	-1.477328571	-1.027728571	-3.785628571	-0.700528571	-1.194728571	-1.843028571	-1.729228571	-2.022328571	-2.445728571	-1.385128571	-1.754728571	-2.372728571	-1.366728571	-1.404328571	-1.145628571	-2.487728571	-0.894528571	-0.315728571	-0.723528571	0.508271429	-1.286628571	-1.388628571	-2.345828571	-0.732428571	-1.623728571	-1.468328571	-1.710728571	-0.680728571	-2.256828571	-2.044228571
WID:281827	WID:281827 || IMAGE:1901749 || MAP:12p13 || OCIL -- Lectin-like NK cell receptor ||	1	-0.246315385	0.432484615	-1.243915385	-1.260615385	-0.720515385	-9.536515385	-2.042115385	-0.058815385	-1.381415385		-1.948415385	-1.851515385	-1.116915385	-1.762115385	-0.656315385	-0.538915385	0.365684615	0.271484615	0.018084615	-10.42491538	-1.509715385	-1.300515385	-2.184215385	0.004484615	-2.326915385	-0.128115385		-0.757915385	-0.438615385	-11.12151538	-0.181815385	-0.127915385	-1.611015385		-1.476415385	-0.832015385	0.051384615	0.547384615	0.048084615	-1.581215385	-1.267515385	-1.794115385		-0.209915385	-1.446215385	-2.081315385	-1.485815385
WID:276014	WID:276014 || IMAGE:137626 || MAP: || Unknown ||	1	-0.138730769	0.439169231	-0.886230769	-0.587830769	-0.668330769	-9.676230769	-0.311430769	-0.205330769	0.187869231	-0.819330769	-0.592630769	-0.990730769	-0.441830769	-1.190130769	-0.356730769	-1.458630769	0.381369231	-0.306730769	-0.377930769	-1.695230769	-0.509730769	-0.799730769	-1.242530769	0.349669231	-0.418030769	-0.162530769	-0.545930769	-0.739730769	-10.79493077	-1.413430769	0.122669231	-0.016430769	-0.817230769	-0.526730769	-0.664030769	-0.162430769	0.339069231	0.345469231	-0.615130769	-0.453230769	0.052769231	-0.798230769	-0.569930769	-0.103430769	-0.682230769	-1.138030769	-0.583030769
WID:185935	WID:185935 || IMAGE:810242 || MAP: || C3AR1 -- complement component 3a receptor 1=G protein-coupled receptor ||	1	-0.296228571	0.054971429	-2.857328571	-1.199328571	-1.202128571	-9.872128571	-2.035428571	0.010471429	-1.645728571	-1.166728571	-1.631128571	-2.272028571	-0.891528571	-0.227628571	-1.010628571	-1.472028571	1.394671429	0.017671429	0.463371429	-1.656328571	-1.655628571	-0.300028571	-2.825628571	-0.265028571	-0.101428571	-0.118128571	-3.009028571	-1.116428571	-2.228128571	-4.381328571	-0.544728571	-0.877228571	-2.725728571	-10.07152857	0.536471429	-0.255728571	-0.268328571	0.387371429	0.206071429	-0.732728571	-0.570428571	-2.605728571	-2.289128571	-0.727928571	-0.975428571	-1.786428571	-0.705928571
WID:280649	WID:280649 || IMAGE:1572582 || MAP:22q13.1 || NCF4 -- Neutrophil cytosolic factor 4, 40kDa ||	1	0.451223077	1.480523077	-0.019876923	-1.343576923	0.324623077	-8.701876923	0.313723077	0.984523077	-1.100776923	-0.324076923	-0.826876923	-0.116976923	0.184923077	-3.050976923	0.267723077	-0.216976923	2.082523077	1.424723077	0.811023077	-10.10397692	-0.511076923	-0.057176923	-0.128176923	1.200023077	-1.736376923	0.291823077	-1.033076923	-0.026476923		-1.832176923	0.312423077	0.507723077	-0.950276923	0.031723077	0.849723077	0.344923077	0.758323077	1.955323077	1.445523077	-0.351676923	0.505023077	-0.069276923	-0.585876923	0.950623077	-0.024176923	-0.558876923	-0.385176923
WID:281834	WID:281834 || IMAGE:2012610 || MAP:20q12 || CHD6 -- Chromodomain helicase DNA binding protein 6 ||	1		-0.399692857	-2.564392857	-1.486392857	-1.371692857	-4.116792857	-3.085192857	-2.267792857	-1.816592857	-1.497092857	-2.074092857	-2.185292857	-2.352592857	-2.693892857	-2.076792857	-1.801092857	-1.287992857	-1.605092857	-0.849092857	-3.334492857	-2.576992857	-1.915792857	-2.800692857	-1.918692857	-1.967092857	-1.094592857	-2.324692857	-0.071292857	-2.265592857	-2.981992857	-1.624092857	-1.475192857	-2.207992857	-3.421592857	-2.625092857	-1.575792857	-1.380492857	-0.977492857	-2.122492857	-1.033992857	-2.300092857	-2.096892857	-1.619692857	-2.175492857	-1.569592857	-1.970392857	-1.071392857
WID:190825	WID:190825 || IMAGE:2009491 || MAP: || Unknown ||	1	-1.176164286	-0.915864286	-1.880464286	-1.375964286	-2.472764286	-5.858664286	-2.283564286	-1.738964286	-1.391664286	-1.917864286	-2.223264286		-1.703764286	-1.277364286	-1.865664286	-0.724164286	-1.416664286	-3.454964286	-1.099864286	-2.546564286	-2.323464286	-1.249864286	-2.788364286	-0.417364286	-0.896064286	-2.459564286		-0.593164286	-3.524064286	-1.746464286	-1.754264286	-0.621464286	-2.096864286		-2.224864286	-1.768764286		-0.890664286	-0.895364286	-1.610264286	-2.642064286	-2.641064286	-2.282164286	-2.275664286	-1.516064286	-1.924464286
WID:186351	WID:186351 || IMAGE:549146 || MAP:11p15 || TRIM22 -- Tripartite motif-containing 22 ||	1	-1.985964286	-1.272464286	-1.250564286	-0.402264286	-2.092564286	-1.273064286	-2.009864286	-1.139664286	-1.810664286	-0.227164286	-1.753264286	-1.456564286	-1.728264286	-1.188364286	-1.538764286	-2.375764286	-0.125164286	-1.274164286	-0.749564286	-0.929664286	-2.583564286	-1.654264286	-2.299564286	-1.711764286	-0.583064286	-0.824464286	-0.975664286	0.197335714	-1.696264286	-1.110064286	-1.600564286	-1.205064286	-2.078664286	-1.203464286	-0.997164286	-1.918464286	-0.462564286	-1.227264286	-0.698464286	-0.412564286	-1.953764286	-2.046464286	-0.855764286	-1.319264286	-1.141264286	-1.419664286	-0.628664286
WID:275372	WID:275372 || IMAGE:488145 || MAP:19q13.3- || FPRL2 -- Formyl peptide receptor-like 2 ||	1	-1.5868	-1.113	-1.1364	-0.8374	-0.8455		-1.2652	-1.3089	-1.698	-0.8039	-1.2893	-1.1539	-1.5793	-1.703	-1.5525	-0.25	-1.5775	-1.6397	-0.7562	-0.8794		-1.6689	-0.5081	-1.0457	-1.1794	-1.3627	-1.4356	-0.3638	-0.8149		-1.3282	-1.1767	-1.3457		-1.1965	-0.9492	-0.5179	-1.1773	-1.0068	-0.6946	-1.6544	-1.7512		-0.8651		-1.0918	-0.6423
WID:274604	WID:274604 || IMAGE:2461316 || MAP:20p11.21 || CST7 -- Cystatin F (leukocystatin) ||	1	-0.023821429	0.276578571	-0.459321429	-2.350821429	-0.673421429	-9.998821429	-1.574821429	-0.189321429	-2.008021429	-0.196421429	-1.518621429	-0.621421429	-0.398221429	-2.006821429	-0.509921429	0.158778571	-0.006621429	-0.085121429	0.237578571	-11.92482143	-1.479621429	-0.493021429	-1.697221429	1.316778571	-3.611021429	-1.329921429	-0.979121429	-1.072321429	-1.263021429	-1.968621429	-0.067521429	-0.197721429	-1.581221429	-0.472021429	-1.537221429	0.170478571	1.107578571	0.756778571	0.360578571	-1.554121429	-0.588121429	-1.492121429	-2.056321429	-1.013121429	-0.834821429	-1.337021429	-1.860121429
WID:281655	WID:281655 || IMAGE:2309141 || MAP:19p13 || CD97 -- CD97 antigen ||	1	0.556935714	1.084335714	-0.321364286	-0.566764286	0.259035714	-9.837264286	0.088135714	0.905535714	-0.626564286	-0.446164286	-0.563964286	-1.070764286	0.131635714	-2.168364286	-0.246764286	0.397335714	1.025735714	1.190735714	0.509435714	-2.426664286	-0.190064286	-0.214764286	-0.745264286	1.692635714	-1.501264286	-0.226664286	-1.434264286	-0.103664286	1.463835714	-0.967564286	0.518435714	0.553735714	-1.429364286	-0.049064286	-1.844464286	0.117635714	-0.293764286	1.457335714	0.706435714	-0.391664286	-0.187764286	-1.059864286	0.236235714	0.042835714	-0.073564286	-0.341364286	-0.536064286
WID:185798	WID:185798 || IMAGE:724588 || MAP: || ISGF3G -- ISGF3 gamma=IFN alpha/beta-responsive transcription factor ISGF3 gamma subunit (p48) ||	1	-1.480354545	-1.480954545	-2.184854545	-1.186354545	-1.782354545	-1.461154545	-2.440354545	-1.939154545	-1.134254545		-1.667954545	-1.642754545	-1.812154545		-1.845454545	-1.236654545	-1.184354545	-1.691954545		-1.419854545	-1.642454545	-1.487754545	-1.855054545	-1.381454545	-1.543654545		-1.153254545	-1.620954545	-4.107154545	-2.110354545	-0.759154545	-0.890954545	-1.975354545	-1.981054545	-1.012554545	-1.179954545	0.111345455	-1.457254545		-1.034954545	-1.057154545	-1.231654545	-1.295954545	-2.345954545	-0.290054545	-1.897354545	-0.610854545
WID:274444	WID:274444 || IMAGE:1947826 || MAP:16p11.2 || ITGAL -- Integrin, alpha L (antigen CD11A (p180), lymphocyte function-associated antigen 1; alpha polypeptide) ||	1	-0.179135714	-0.216135714	0.226364286	-1.657335714	-0.266335714	-1.342535714	-0.999435714	-0.307635714	-0.247335714	-0.529735714	-0.649135714	0.376264286	-0.192535714	0.495664286	0.336964286	0.847964286	-0.265735714	-0.033535714	0.528264286	-11.08583571	0.328064286	0.281664286	-1.282235714	-0.571235714	-2.819035714	-0.218935714	-0.832635714	-0.233835714	-0.970535714	-0.621435714	-0.462435714	-0.265335714	-0.730435714	-0.899835714	-0.481435714	-0.370435714	0.387164286	-0.528635714	1.723064286	-1.131835714	-0.730235714	-0.785735714	-0.819035714	-2.268635714	-0.352235714	-1.492635714	-1.214735714
WID:184285	WID:184285 || IMAGE:589115 || MAP:11q22.3 || MMP1 -- Matrix metalloproteinase 1 (interstitial collagenase) ||	1	-2.003261538	-0.983061538	-2.125561538	-1.402361538	-1.300661538	-2.409961538	-1.517061538	-2.228661538	-1.884361538	-2.328061538	-1.937161538	-1.919761538	-1.961361538	-1.354561538	-2.121361538		-2.853461538	-3.126961538	-1.568861538	-2.725761538	-2.265761538	-1.462161538	-2.261161538	-1.504861538	-1.479061538	-2.710461538	-2.394761538	-1.208061538	-2.338961538	-2.069461538	-2.227761538	-2.135361538	-1.961261538	-1.797461538	-2.443361538	-1.963361538		-1.291861538	-1.844861538	-1.578461538	-2.056461538	-1.654061538	-1.411461538	-3.215261538	-0.523661538	-1.868061538	-1.482261538
WID:184307	WID:184307 || IMAGE:50182 || MAP:Xp22.32 || KAL1 -- Kallmann syndrome 1 sequence ||	1	-0.064816667	0.264483333	0.872683333	0.947783333	0.529283333		0.843583333	-0.037216667	1.833883333	-0.853316667	-0.024316667	-0.003516667	-0.642016667	-0.027816667	-0.212316667	0.793183333	-0.568216667	-0.018916667	-0.146916667	1.301583333	0.488883333	0.025983333	1.814083333	0.748983333	0.926783333	0.159983333	1.754283333	-0.488516667	0.930483333	1.216383333	2.005583333	1.447983333	0.808283333	0.715883333	0.052183333	0.241883333	1.094783333	-0.336916667	-0.158516667	0.257783333	0.446883333	0.067983333	1.059683333	0.352983333	1.217483333	1.226483333	-0.228616667
WID:282625	WID:282625 || P41442 || MAP: || granzyme A -- granzyme A (granzyme 1, cytotoxic T-lymphocyte-associated serine esterase 3) ||	1	1.220921429	0.516521429	0.115321429	-0.031878571	0.821121429	-1.013478571	-0.166978571	0.609021429	-0.611778571	-1.681478571	-0.049178571	-0.492878571	1.204521429	-2.795378571	0.323721429	0.421421429	2.298321429	1.612221429	0.815721429	-11.09457857	-0.824578571	1.616221429	0.712521429	0.069821429	-4.236678571	-0.045478571	-1.607278571	-0.967278571	1.483621429	-2.864578571	0.518121429	0.123621429	-0.687378571	-1.479878571	1.553821429	0.673021429	1.978921429	1.614921429	0.833021429	-0.390678571	-0.693978571	-0.234478571	0.372321429	0.941021429	-0.347878571	-1.259778571	-1.494678571
WID:190107	WID:190107 || IMAGE:1553469 || MAP:19q12-13 || DYRK1B -- Dual-specificity tyrosine-(Y)-phosphorylation regulated kinase 1B ||	1	-0.436476923	0.372323077	-1.260976923	-1.853476923	-0.466176923	-9.314376923	0.235123077	-0.151576923	-2.340776923	-0.586476923	-1.450476923	-1.597176923	-0.563176923	-0.463076923	-0.940476923	-0.573476923	-0.011276923	-0.524676923	0.540723077	-9.763676923	-0.623976923	-0.456976923		0.675423077	-1.597176923	-0.120076923	-0.999776923	-0.955176923	-10.41967692	-1.641176923	-1.254776923	-0.837776923	-1.767176923	-0.448376923	-1.301776923	-0.112776923	-0.120576923	0.151423077	0.660423077	-1.132676923	-0.714576923	-1.067676923	0.267323077	-0.632276923	-1.174276923	-1.461076923	-0.938376923
WID:281954	WID:281954 || IMAGE:417487 || MAP: || C6orf108 -- Rcl=c-Myc-responsive and growth-related nuclear protein ||	1	-0.0526	0.5828	0.4759	0.4233	0.4427		1.7505	0.2468	0.7445	2.0878	1.0005	0.2667	-0.1944	-0.8196	-0.5441	-0.0718	0.4667	0.2457	0.6321	-0.6862	0.975	0.4462	1.5332	0.1823	1.0886	0.0824	0.9341	0.0817		0.5594	0.2132	1.2012	-0.2345	1.1152	1.1124	1.1534	1.0853	0.0013	0.65	0.2504	2.0041	1.5875	1.8167	1.0672	0.8182	0.812	1.0707
WID:187114	WID:187114 || IMAGE:855786 || MAP:14q32.31 || WARS -- Tryptophanyl-tRNA synthetase ||	1	-2.028385714	-1.268385714	-0.799985714	-1.643185714	-1.167585714	-0.738485714	-2.008485714	-1.548885714	-1.031285714	-1.060085714	-1.855485714	-0.540885714	-0.754085714	-1.909185714	-1.434685714	-0.233385714	-0.302685714	-0.957585714	-0.900885714	-1.616385714	-1.767585714	-1.776285714	-1.500685714	-1.598885714	-1.143985714	-1.316085714	-1.388785714	-1.317185714	-0.808585714	-1.472985714	-1.209385714	-1.275285714	-1.384385714	-0.833785714	-0.454885714	-1.436785714	0.141414286	-1.065385714	0.060714286	-1.900685714	-0.896085714	-0.663685714	-0.778385714	-0.819385714	-1.159785714	-1.780485714	-1.675685714
WID:191173	WID:191173 || IMAGE:2411809 || MAP:12q13.13 || ITGB7 -- Integrin, beta 7 ||	1	-0.193542857	-0.808942857	-0.847542857	-0.622542857	-0.684742857	-0.701042857	-1.500942857	-0.714642857	-0.269442857	-0.790542857	-0.661142857	-0.663342857	-0.630442857	-0.199342857	-0.388442857	1.107057143	-0.784142857	-1.818342857	-0.736442857	-2.267542857	-0.507042857	0.259957143	-0.521042857	-0.390442857	-1.144142857	-1.271342857	-0.622842857	-1.055542857	-1.307042857	-1.174342857	-0.711542857	-0.026342857	-1.552142857	-2.399842857	0.054657143	0.223057143		-0.415342857	-0.026642857	-0.862142857	-0.881642857	-0.293942857	-1.043142857	-1.862842857	-0.177742857	-1.325242857	-1.284542857
WID:190789	WID:190789 || IMAGE:2012021 || MAP: || Unknown ||	1	-1.849691667	-2.513391667	-2.767391667	-0.684691667	-2.377691667	-2.924191667	-3.434591667	-2.805091667	-2.212091667	-1.710591667	-1.602091667	-2.066791667	-2.527291667	-1.104591667	-2.458691667	-0.657191667	-2.504591667	-2.640391667	-2.274191667	-2.681191667	-2.437591667	-1.681791667	-3.538791667	-2.560491667	-1.063891667	-2.151791667	-2.626391667	-0.251091667	-2.749591667	-2.770491667	-2.770991667	-2.006291667	-2.670891667	-2.930091667	-2.573491667	-2.106191667		-3.068891667	-1.453991667	-0.763291667	-3.401591667	-2.444391667	-2.204091667	-3.807791667	-1.480191667	-1.477791667	-0.868591667
WID:186619	WID:186619 || IMAGE:815239 || MAP: || ARHGEF1 -- p115-RhoGEF=guanine nucleotide exchange factor similar to Lsc oncogene (Mus)=Actin related protein 2/3 complex, subunit 2 (34kD) ||	1	0.481469231	0.328369231	-0.837430769	-1.007930769	-0.455430769	-9.808730769	-0.992330769	0.331969231	-0.207530769	0.120669231	-0.676930769	-1.377230769	-0.107730769	0.159469231	0.309169231	-0.409830769	0.418369231	0.421669231	-0.087830769	-2.687630769	-0.172930769	0.479369231	-1.246330769	0.721669231	-0.604230769	-0.449330769	-1.247430769	-0.755530769	-0.561130769	-1.691330769	-0.309430769	-0.260330769	-1.665130769	-0.991730769	-0.767430769	0.347669231	0.211069231	0.443669231	0.214869231	-0.783130769	-0.156530769	-0.850630769	-1.080030769	-0.345230769	0.052269231	-0.935930769	-0.423230769
WID:185286	WID:185286 || IMAGE:714213 || MAP: || TNFRSF6 -- CD95=Fas ||	1	-0.926585714	-1.002185714	-1.962385714		-1.270085714	-11.06748571	-1.417985714	0.307714286	-1.386085714	-1.433885714	-1.196485714	-1.396385714	-1.308685714	-0.932385714	-1.012185714	-1.573585714	0.815214286	-0.348185714	0.019014286	-1.774885714	-2.547385714	-0.793985714	-1.928285714	-1.289485714	-0.888885714	0.034714286	-2.072885714	-0.348585714	-1.251985714	-3.272485714	-0.735585714	-0.954685714	-1.968685714	-2.927585714	0.796514286	-0.837385714	0.376014286	-0.821685714	-0.569385714	-0.489585714	-1.096685714	-2.155685714	-1.480985714	-0.584785714	-0.595085714	-0.790885714	-0.202685714
WID:184345	WID:184345 || IMAGE:897497 || MAP: || HOXA9 -- Homeo box A9 ||	1	0.239016667	0.026016667	0.454416667	2.309716667	0.568016667	2.266116667	1.206416667	0.222916667	0.336216667	1.184716667	1.342616667	0.921816667	0.279516667	-0.526483333	0.223716667	0.392516667	-0.505783333	-0.305183333	-0.436783333		0.904216667	1.028716667	1.102116667	-0.095983333	1.636416667	-0.167783333	3.582116667	0.570516667	1.312416667	0.392016667	-0.279983333	0.113216667	1.723216667	0.845416667	0.302916667	0.115116667	0.454116667	0.085316667	-0.138283333	0.939216667	1.622116667	1.258216667	0.854216667	0.014316667	0.528616667	1.213116667	1.364416667
WID:187282	WID:187282 || IMAGE:415086 || MAP:12p13 || KLRC3 -- Killer cell lectin-like receptor subfamily C, member 2 ||	1	-0.105484615	-0.231884615	-1.413384615	-1.502084615	-0.583684615	-8.872384615	-0.905684615	0.395915385	-0.714184615	-0.772684615	-1.561584615	-0.798284615	-0.045384615	-0.361884615	0.099615385	-0.992684615	1.304315385	0.683215385	0.399115385	-10.70428462	-0.631884615	0.335715385	-0.759884615	-0.448384615	-1.167284615	0.556215385	-1.680784615	-0.779384615	-1.038184615		0.001815385	-0.578184615	-1.238684615	-2.253684615	1.309715385	-0.339984615	0.253915385	0.259015385	0.621915385	-1.416684615	-0.730584615	-1.161884615	-0.649584615	0.321215385	-0.593284615	-2.079884615	-1.190584615
WID:185471	WID:185471 || IMAGE:1473274 || MAP:20q11.23 || MYL9 -- Myosin, light polypeptide 9, regulatory ||	1	0.898464286	-0.221235714	0.096064286	0.259364286	0.097464286	0.916264286	0.535764286	-0.371335714	-0.910235714	1.796064286	0.877264286	1.633364286	0.620164286	-0.224335714	0.762164286	0.255864286	0.166764286	0.590264286	0.387364286	0.375964286	0.981964286	0.075064286	1.325464286	-0.129835714	0.737564286	-0.510635714	0.871964286	0.876464286	-0.396935714	1.669764286	-0.737135714	-0.150935714	1.694064286	1.734664286	-0.386635714	-0.113035714		0.279364286	0.570764286	0.623764286	0.981264286	1.427164286	0.841064286	-0.035135714	0.421764286	0.542964286	2.047064286
WID:184694	WID:184694 || IMAGE:260200 || MAP: || MNDA -- Myeloid cell nuclear differentiation antigen ||	1	-1.312742857	0.957557143	-2.037342857	-1.236742857	-0.018442857	-10.32464286	-1.632842857	-0.544442857	-1.070142857	-1.716642857	-1.891342857	-1.704742857	-0.047942857	-1.132342857	0.676757143	0.695157143	0.947557143	1.287757143	0.623357143	-3.090242857	-1.414742857	0.546657143	-1.207242857	-0.659242857	-1.610342857	-0.142042857	-2.395342857	-1.609242857	-0.441242857	-2.926542857	-0.104642857	-0.404242857	-2.387042857	-11.32464286	-0.580642857	0.330357143	0.442657143	0.567257143	0.103557143	-1.409442857	-0.176242857	-1.757642857	-0.554542857	-1.270442857	-0.633642857	-1.685842857	-1.270742857
WID:189092	WID:189092 || IMAGE:289610 || MAP:19q13.4 || ILT7 -- Leukocyte immunoglobulin-like receptor, subfamily A (without TM domain), member 4 ||	1	0.462746154	0.944646154	-0.353653846	-1.286353846	0.081546154	-8.548053846	-0.457753846	0.876946154	-0.425253846	-0.016153846	-0.854953846	-0.778053846	0.822946154	-0.100053846	0.245446154	0.275846154	0.472446154	1.045346154	0.933946154	-3.106453846	-2.075253846	0.355046154	-1.202353846	1.394346154	-1.677653846	-0.140853846	-0.997153846	0.711846154	1.456346154	-1.099453846	0.079046154	0.712846154	-1.479853846	-1.275953846	-1.294353846	0.773546154	0.670846154	1.217446154	1.003746154	-0.032053846	0.182646154	-1.124253846	-0.708653846	0.190446154	-0.365153846	-1.559153846	-0.891153846
WID:276282	WID:276282 || IMAGE:786308 || MAP:12pter-p || CD4 -- CD4 antigen (p55) ||	1	-1.764185714	0.268214286	-1.043085714	-1.901685714	-0.950885714	-9.782485714	-1.068985714	-0.687485714	-1.853085714	-1.498685714	-1.469185714	-1.207085714	-0.663385714	-2.633185714	-1.062285714	-0.650485714	-0.354485714	-0.730685714	-0.336885714	-11.54148571	-1.375885714	-0.878485714	-2.063585714	0.593314286	-2.263885714	-1.391885714	-1.368685714	-1.479785714		-2.028085714	-0.911085714	-1.025385714	-1.338085714	-0.540285714	-1.359085714	-0.208585714	0.848814286	-0.349385714	-0.046185714	-0.630385714	-1.237585714	-1.544785714	-0.446785714	-0.538185714	-0.658585714	-2.180385714	-0.658085714
WID:282374	WID:282374 || IMAGE:2568386 || MAP:1p35.3 || SMPDL3B -- Sphingomyelin phosphodiesterase, acid-like 3B ||	1	0.182041667	0.240141667	-0.004558333	0.649441667	0.115141667		0.619241667	-0.048658333	0.586541667	0.495041667	0.415741667	-0.581158333	-0.444158333	-0.008658333	-0.425958333	-0.090158333	-0.386758333	-0.323958333	0.561141667		0.325541667	-0.466158333	0.584441667	0.178941667	0.701241667	0.274241667	0.716241667	0.309841667	-0.801758333	0.762241667	0.395941667	0.628741667	-0.121358333	1.190641667	-0.333858333	0.519541667	0.772241667	0.271441667	0.880941667	0.334841667	0.819241667	0.422841667	0.849641667	0.121841667	0.613841667	0.721941667	0.316541667
WID:188419	WID:188419 || IMAGE:687990 || MAP: || ARHGEF6 -- Rac/Cdc42 guanine exchange factor (GEF) 6=KIAA0006 ||	1	-0.6016	0.2323	-1.098	-0.6254	-0.8843	-9.448	-1.0452	0.0131	-0.8967	-0.4758	-0.659	-1.5185	-1.0011	-0.2136	-0.4321	-1.4864	0.8158	-0.3464	0.0964	0.7424	-1.7891	-0.6318	-0.7493	0.8511	-0.9251	-0.0229	-1.7342	-0.2949	-1.0689	-2.1525	-0.4894	-0.0966	-1.7109	-2.6021	0.4386	-0.2201	0.557	0.4779	-0.031	-0.4932	-0.5861	-2.0463	-0.968	-0.147	-0.532	-0.7145	-0.1233
WID:191369	WID:191369 || IMAGE:2550896 || MAP:12q11-q1 || ITGA5 -- Integrin, alpha 5 (fibronectin receptor, alpha polypeptide) ||	1	-2.24945	-2.21605	-2.29415	-2.10105	-2.41685	-2.16955	-3.38855	-2.64395	-1.86435	-1.77085	-2.66855	-2.31095	-2.50985	-1.65485	-2.78755	-0.40855	-2.89525	-3.82295	-1.42965	-3.66405	-2.07955	-1.22395	-2.76195	-1.81445	-1.56385	-2.91695	-1.84535	-1.10785	-3.48615	-2.04835	-2.72565	-1.48495	-2.43245	-2.42745	-2.00495	-1.84105		-1.96685	-1.72645	-1.67275	-2.44015	-1.69305	-2.27475	-3.58595	-0.54675	-2.11465	-1.51295
WID:187039	WID:187039 || IMAGE:504207 || MAP:6p21.1 || C6orf108 -- Chromosome 6 open reading frame 108 ||	1	0.238642857	0.778942857	0.380842857	0.130242857	0.320742857	-0.279257143	1.829242857	0.112042857	0.729742857	1.805242857	0.700042857	0.055942857	-0.460357143	-0.643957143	-0.437657143	0.109742857	0.231942857	0.029642857	0.032942857	-0.376457143	1.194942857	0.353742857	1.475442857	0.194042857	0.819142857	-0.282157143	0.912142857	-0.371657143	-0.069257143	0.659642857	-0.084857143	1.103542857	-0.218457143	1.061642857	1.413642857	1.000842857	0.930842857	0.134942857	0.086942857	-0.010857143	1.749542857	1.480742857	1.701042857	1.144842857	1.030742857	0.627042857	0.925742857
WID:278855	WID:278855 || IMAGE:1553530 || MAP:2q11.2 || ASCC3L1 -- Activating signal cointegrator 1 complex subunit 3-like 1 ||	1	-0.011366667	0.225833333	1.028833333	1.433533333	0.381233333	1.109333333	0.539833333	-0.135966667	0.923833333		0.715333333	-0.154566667	-0.095166667	0.302233333	0.026733333	-0.021966667	0.529833333	0.031333333	-0.133066667	1.460333333	0.681533333	-0.063866667	1.234633333	0.317833333	0.675233333	0.125033333		0.252633333	0.035433333	1.301633333	0.520833333	0.884233333	0.664433333	0.558933333	-0.567566667	0.090233333		0.221833333	0.565733333	0.268533333	0.644633333	1.062733333	0.396233333	0.029133333	0.568733333	0.455933333	0.227933333
WID:282631	WID:282631 || P44459 || MAP: || Epstein-Barr virus induced gene 2 (lymphocyte-specific G protein-coupled receptor) ||	1	0.043061538	0.752061538	-1.085038462	-2.286138462	0.810661538	-2.816738462	-0.663638462	0.641261538	-1.016438462	-0.762538462	-1.992138462	-1.281538462	-0.082838462	-1.913838462	0.251961538	0.285261538	0.478161538	-0.029438462	0.644761538	-10.81103846	-0.500338462	0.661261538	-0.734738462	0.438961538	-3.699438462	0.301461538	-1.532238462	-1.136238462	1.156261538	-2.272838462	0.165561538	0.297661538	-1.424138462	-9.775438462	-0.482038462	0.751661538	2.301161538	1.185561538	-0.064338462	-1.457138462	-0.903438462	-1.949838462	0.208161538	-0.990038462	-0.933038462	-0.576938462	-1.189138462
WID:190293	WID:190293 || IMAGE:1757321 || MAP:14q11.2 || GZMB -- Granzyme B (granzyme 2, cytotoxic T-lymphocyte-associated serine esterase 1) ||	1	-0.879542857	-0.447342857	-2.365842857	-1.521342857	-1.882042857	-10.65354286	-2.157142857	-1.487142857	-1.595442857	-1.407542857	-1.660342857	-2.720442857	-1.299442857	-0.015742857	-1.509242857	-0.285742857	-0.767742857	-1.159442857	-0.167942857	-2.014442857	-2.326442857	-1.418242857	-2.451442857	0.356057143	-0.751142857	-0.675942857	-2.589642857	-0.847842857	-2.265342857	-4.821942857	-1.108742857	-1.532542857	-2.935542857	-2.026942857	-1.488042857	-0.965142857	0.061957143	-0.710342857	-0.548542857	-0.105542857	-3.275442857	-2.980742857	-1.954342857	-1.943642857	-1.666742857	-0.891442857	-1.761142857
WID:187928	WID:187928 || IMAGE:796513 || MAP:4q28.2-q || NDUFC1 -- NADH dehydrogenase (ubiquinone) 1, subcomplex unknown, 1, 6kDa ||	1	0.81185	1.31855	-1.46955	-1.97615	-0.32465	-10.27335	-2.38325	1.12585	-0.55095	-1.49745	-1.85415	-1.38325	-1.12675	-1.75325	-0.19535	-0.32905	0.37595	0.74905	0.27065	-4.82125	-0.82555	-0.59975	-1.65535	0.75105	-2.86865	-0.24745	-1.63635	-1.34165	-0.94365	-2.60175	-0.00775	0.48445	-2.06175	-3.39755	-0.27245	-0.53605	1.09795	1.50555	0.21925	-0.97595	-0.32015	-2.16775	-2.66115	-0.11655	-0.56965	-0.85135	-1.28495
WID:189679	WID:189679 || IMAGE:825197 || MAP:3q23 || XRN1 -- 5'-3' exoribonuclease 1 ||	1	-2.423185714	-0.539685714	-0.745085714	-0.419185714	-0.737785714	-0.012985714	-0.480485714	-0.705085714	0.590614286	-2.565185714	-1.144085714	-1.386485714	-1.394785714	-0.941885714	-0.962485714	-1.404685714	-0.468185714	-0.756385714	-0.362185714	0.060214286	-1.600885714	-1.368785714	0.082814286	-0.176585714	-0.644685714	-1.094585714	0.196014286	-0.606985714	-0.792585714	0.648014286	1.020414286	0.352414286	-1.455285714	-1.940385714	-0.366585714	-0.745885714	-0.166885714	-0.516785714	-0.219885714	-1.055685714	-0.643785714	-1.087585714	-0.505785714	-0.878885714	-0.234685714	-1.256285714	-1.404585714
WID:184640	WID:184640 || IMAGE:703581 || MAP:10q22.1 || PRG1 -- Proteoglycan 1, secretory granule ||	1	-1.3596	-1.0508	-2.5753	-2.4694	-1.2377	-3.4009	-0.7841	-0.9381	-1.7914	-2.501	-2.4111	-2.4518	-1.0085	-2.1599	-1.1279	-1.0088	-0.6208	-0.1959	-1.3045	-5.3413	-1.9881	-0.6801	-1.858	-0.7362	-2.1372	-1.3681	-2.3042	-2.6046	-1.6222	-3.069	-1.3035	-0.707	-3.2338	-4.2435	-0.779	-0.6861	0.4262	-1.3731	-0.9649	-1.1313	-1.267	-2.5616	-1.4056	-2.2698	-0.7958	-1.7247	-1.5628
WID:274538	WID:274538 || IMAGE:2410729 || MAP:22q13.1 || RAC2 -- Ras-related C3 botulinum toxin substrate 2 (rho family, small GTP binding protein Rac2) ||	1	-1.846807143	-0.565007143	-1.862307143	-1.794807143	-1.316707143	-2.900407143	-1.542907143	-1.406707143	-1.028607143	-1.632107143	-1.092507143	-2.089407143	-1.869907143	-2.336707143	-1.380307143	-0.983707143	-0.987207143	-1.360607143	-0.643807143	-3.528907143	-1.785707143	-1.006207143	-1.307907143	-0.609607143	-2.337207143	-1.205307143	-0.975907143	-1.646407143	-2.991407143	-1.548707143	-0.686307143	-0.686307143	-1.476807143	-2.826607143	-1.765007143	-0.442607143	1.965792857	-0.658007143	-0.789707143	-0.507207143	-1.535607143	-2.124507143	-1.226407143	-2.235307143	-0.030607143	-1.363607143	-1.323507143
WID:186436	WID:186436 || IMAGE:840691 || MAP: || STAT1 -- STAT1=IFN alpha/beta-responsive transcription factor ISGF3 beta subunits (p91/p84) ||	1	-2.2858	-1.7285	-1.4592	-0.2014	-1.9502	-1.3185	-2.7501	-1.7696	-1.1411	-1.6754	-1.36	-1.4886	-1.5795	-1.4475	-2.2934	-0.2726	-2.6034	-2.3131	-1.1892	-1.05	-2.5224	-1.8158	-2.6655	-1.2161	-0.2829	-1.7607	-1.7601	-0.2243	-1.865	-1.5679	-2.4772	-1.047	-1.8335	-1.4494	-2.8587	-1.8426	-0.1752	-1.3327	-0.3046	-0.5505	-1.1631	-2.0325	-1.8038	-1.4501	-0.2607	-1.518	-0.9351
WID:275302	WID:275302 || IMAGE:811562 || MAP:15q22.3- || NEO1 -- Neogenin homolog 1 (chicken) ||	1		-0.03	1.0225	2.6049	1.059	0.2173	2.1432	-0.5513	0.7751	0.6586	1.7959	1.3621	-0.1225	0.5487	-0.7522	0.2118	-0.7438	-0.443	-0.2942	2.0256	-0.2226	-0.5546	3.0479	0.5528	1.1302	-0.0437	1.4682	1.6481	1.0288	1.26	0.4252	0.5299	0.4506		-0.0077	-0.0549	-0.9949	-0.6141	0.6043	1.6459	0.6067	0.4618	0.7262	0.8529	0.241	1.4864	0.7071
WID:184189	WID:184189 || IMAGE:149910 || MAP: || SELL -- CD62L=L-selectin=LAM-1=leukocyte adhesion molecule-1 ||	1	-1.889342857	-1.069942857	-2.663942857	-2.149042857	-1.088742857	-5.034242857	-2.219742857	-1.074342857	-1.858242857	-2.170142857	-1.984442857	-2.323642857	-0.687042857	-1.262742857	-1.184642857	-0.248542857	-0.424242857	0.238957143	-1.977942857	-12.34254286	-1.683942857	-0.677942857	-2.087542857	-0.805342857	-3.173942857	-1.646442857	-2.622342857	-1.911642857	-1.297142857	-3.021742857	-1.172642857	-0.903042857	-3.349642857	-3.666642857	-0.081842857	-0.227042857	1.580257143	-1.470642857	-2.203642857	-0.885742857	-1.624442857	-2.287342857	-1.883642857	-1.885242857	-1.324042857	-1.536042857	-2.757642857
WID:281975	WID:281975 || IMAGE:293413 || MAP: || ICAM1 -- CD54=ICAM-1 ||	1	-0.450158333	-0.156158333	-1.120758333	-1.226958333	-0.910458333	-10.24545833	-0.838158333	-0.826158333	-1.530858333	-0.742158333	-1.280458333	-1.278458333	-1.014958333	-0.926758333	-0.838958333	-0.774258333	-0.004158333	-0.372958333	0.000341667	-6.704358333	-1.227558333	-1.430058333	-1.913358333	-0.267558333	-1.542658333	-0.199758333		-0.937358333	-1.010158333	-2.488858333	-0.888958333	-1.085458333	-1.207758333		-1.830858333	-0.856458333	-0.167858333	-0.052258333	0.375941667	-0.303858333	-1.411058333	-1.642858333		-0.637558333	-0.828458333	-1.227858333	-0.036158333
WID:277810	WID:277810 || IMAGE:877822 || MAP:14q32.32 || C14orf131 -- Chromosome 14 open reading frame 131 ||	1	-1.026116667	0.257083333	-0.105616667	1.077783333	0.082983333			0.024083333	0.945983333	0.133783333	0.396683333	-0.671816667	-0.868816667	-0.260716667	-1.079516667	0.003483333	-0.197816667	-0.137516667	0.215683333	0.383283333	0.567983333	-0.182216667	0.326183333	0.258383333	0.382783333	-0.069316667	0.146983333	0.518583333	-2.180016667	-0.379716667	0.168983333	0.331883333	-0.340916667	-0.288316667	-0.750216667	0.413283333	0.206783333	0.252083333	0.314883333	0.521483333	0.993583333	0.525783333		0.140783333	0.555183333	0.692983333	0.149383333
WID:191500	WID:191500 || IMAGE:42352 || MAP:Xp22.32 || SLC25A6 -- Solute carrier family 25 (mitochondrial carrier; adenine nucleotide translocator), member 6 ||	1	-1.002507143	0.736592857	0.317192857	0.264392857	0.322292857	0.706392857	1.305292857	1.102492857	1.450192857	0.317192857	1.383692857	-0.363107143	-1.532707143	0.608192857	-1.361407143	0.042992857	0.368192857	-0.140707143	1.240092857	0.562492857	1.177892857	0.734292857	1.265192857	0.261692857	2.290492857	0.043292857	1.686992857	0.197192857	1.037692857	0.167192857	0.061492857	1.412392857	0.609792857	0.924892857	0.600392857	2.290992857	1.393392857	1.363292857	0.726892857	0.903092857	2.487992857	1.502092857	1.608492857	0.751892857	2.538192857	1.377292857	1.629692857
WID:190197	WID:190197 || IMAGE:1552744 || MAP:1p13 || CD2 -- CD2 antigen (p50), sheep red blood cell receptor ||	1	-1.024257143	-0.602457143	-0.656557143	-1.597157143	-1.153357143	0.739842857	-1.238557143	-0.820257143	-1.970457143	-1.887857143	-1.365557143	-1.415357143	-0.485857143	-1.137857143	-1.012257143	-0.524357143	-1.069457143	-1.173057143	-0.297557143	-11.41375714	-2.899357143	-1.152957143	-1.628357143	0.011242857	-2.585657143	-2.211957143	2.126542857	-1.458557143	-1.585157143	-1.934257143	-1.722757143	-0.788657143	-2.411257143	-1.359257143	-0.951057143	-0.417057143		-0.374657143	0.487142857	-1.724657143	-1.505457143	-2.322657143	-1.447057143	-1.431857143	-1.185457143	-2.046557143	-2.362757143
WID:282530	WID:282530 || P50109 || MAP: || selectin P ligand ||	1	-0.777757143	0.882042857	-0.953157143	-1.895457143	-0.047057143	-2.317557143	-0.405157143	-0.590957143	-1.476857143	-0.748557143	-1.289757143	-1.037557143	0.402842857	-2.378257143	0.644442857	-0.122157143	1.173442857	1.263642857	1.054442857	-11.52695714	-0.779257143	0.645942857	-0.416457143	-0.447357143	-3.541657143	0.520942857	-1.593857143	-1.183557143	0.266142857	-3.812757143	-0.099957143	-0.425757143	-0.924057143	-4.239757143	-0.097157143	0.956042857	1.201042857	0.847042857	0.007542857	-1.298157143	-0.693257143	-0.732257143	0.407942857	-1.072457143	-0.140657143	-1.586257143	-1.443457143
WID:185862	WID:185862 || IMAGE:811900 || MAP: || LTBR -- Lymphotoxin-Beta receptor precursor=Tumor necrosis factor receptor 2 related protein=Tumor necrosis factor C receptor ||	1	-1.261278571	-0.585978571	-3.408078571	-1.458678571	-1.412378571	-10.32557857	-1.731878571	-1.445978571	-1.047878571	-1.612478571	-1.935178571	-1.832378571	-1.440578571	-0.155978571	-1.592378571	-0.825278571	-0.304178571	-1.293078571	-0.358978571	-2.031478571	-1.363978571	-0.653778571	-2.646878571	-1.330278571	-0.195778571	-0.330878571	-2.643778571	-1.193778571	-2.185478571	-5.512478571	-1.944278571	-1.511778571	-3.131378571	-3.600678571	-0.877578571	-0.388778571	0.174621429	-0.851178571	-0.036978571	-0.241078571	-1.769278571	-2.206078571	-1.441978571	-1.858878571	-0.773178571	-2.005178571	-1.117478571
WID:280011	WID:280011 || IMAGE:754491 || MAP: || Unknown ||	1	-0.187835714	0.950364286	-1.216235714	-1.252335714	-0.479935714	-10.30103571	-0.394135714	0.151164286	-1.143735714	-0.246835714	-1.369735714	-0.940835714	-0.542835714	-1.399535714	-0.028135714	-0.213035714	1.544964286	0.556464286	1.162264286	-3.530235714	-0.893735714	-0.370935714	-1.281435714	0.595764286	-1.612435714	0.455664286	-1.866435714	-0.134135714	-0.558235714	-2.879835714	-0.339335714	-0.098435714	-1.813235714	-1.895935714	-0.653935714	-0.237335714	-0.150035714	1.589264286	0.700064286	-0.221835714	-0.840835714	-1.329535714	-1.256135714	0.075964286	-0.487935714	-1.316335714	-0.106035714
WID:279253	WID:279253 || IMAGE:1572298 || MAP:1q22-q23 || CD3Z -- CD3Z antigen, zeta polypeptide (TiT3 complex) ||	1	-1.289869231	0.472230769	-1.023169231	-1.220869231	-11.25126923	-9.988269231	-1.696669231	-0.381869231	-2.592369231	-0.794969231	-0.823169231	-1.497069231	-1.110969231	-3.235569231	-1.372969231	-1.318469231	-0.283469231	-0.554969231	-0.492569231	-11.57316923	-1.725369231	-0.964769231	-0.842769231	0.215630769	-2.133869231	-0.578169231	-1.822069231	-0.954869231		-2.690569231	-1.176869231	-0.881469231	-2.145869231	-0.937269231	-0.599869231	-0.468569231	0.404130769	0.257230769	0.021630769	-0.442269231	-1.469269231	-1.211569231	-0.668969231	-0.608869231	-0.918769231	-0.864369231	-1.199269231
WID:274562	WID:274562 || IMAGE:2436859 || MAP:6p21.3 || BTN3A3 -- Butyrophilin, subfamily 3, member A3 ||	1	-1.913057143	-0.580057143	-1.436257143	-0.434957143	-0.925757143	-1.472557143	-1.791657143	-1.652657143	-0.719457143	-1.121557143	-1.049157143	-0.735457143	-1.378457143	-1.310957143	-0.829457143	-1.029257143	-0.888757143	-0.993457143	-1.202957143	-1.327657143	-1.069257143	-1.037257143	-1.497757143	-1.351657143	-0.698357143	-0.874157143	-1.074657143	-0.943557143	-2.742457143	-1.149457143	-1.012157143	-0.075657143	-1.707857143	-3.859757143	-0.874657143	-0.721157143	0.583842857	-0.515657143	-1.100557143	-0.361757143	-0.539557143	-1.131457143	-3.603057143	-1.606857143	-0.665757143	-1.923757143	-0.857357143
WID:275304	WID:275304 || IMAGE:810062 || MAP:17 || Putative ORB3 gene, 5' ||	1	-1.131335714	-1.076435714	-1.618335714	-1.064535714	-0.801735714	-10.75373571	-0.817235714	-1.071235714	-2.048935714	-1.388035714	-0.325735714	-1.137135714	-1.356635714	-2.022235714	-1.115835714	0.033164286	-0.743835714	-2.256635714	-1.304735714	-3.089835714	-1.603735714	-0.799335714	-1.196135714	-1.089435714	-2.813235714	-0.679935714	-1.711735714	-0.005635714	-1.541235714	-2.562335714	-1.575035714	-0.574235714	-2.016835714	-2.462535714	-0.681835714	-0.827735714		-0.429735714	-0.872735714	-0.472735714	-2.451835714	-2.092935714	-1.791235714	-1.176435714	-1.283435714	-1.310935714	-1.655735714
WID:185255	WID:185255 || IMAGE:431655 || MAP:19p13-q1 || CD37 -- CD37 antigen ||	1	-0.180385714	-0.756285714	-1.435285714	-1.781485714	-1.024585714	-10.44228571	-0.938585714	-0.533285714	-1.287985714	-0.052085714	-1.056185714	-1.613185714	-0.135885714	-0.068685714	-0.126385714	-1.036085714	-0.711185714	-0.440785714	-0.628585714	-2.825785714	-0.432485714	-0.213685714	-1.497785714	0.216814286	-1.085785714	-0.889985714	-1.352685714	-0.944685714	-0.308185714	-2.372885714	-0.860585714	-1.132185714	-1.909485714	-1.328785714	-1.700185714	-0.088985714	0.962914286	-0.731285714	-0.463785714	-1.147985714	-0.100485714	-1.511585714	-0.444185714	-1.003185714	-0.998185714	-1.778285714	-0.957985714
WID:189778	WID:189778 || IMAGE:1606315 || MAP:19q13.4 || LAIR1 -- Leukocyte-associated Ig-like receptor 1 ||	1	-1.292635714	-0.442835714	-1.873735714	-1.460935714	-1.613335714	-10.12153571	-1.534435714	-0.619235714	-1.992835714	-0.731835714	-1.574535714	-0.660435714	-0.039135714	-1.130235714	-0.990935714	-1.619635714	1.189764286	0.393464286	-0.424435714	-10.69083571	-1.196035714	-0.832235714	-1.625935714	-0.840135714		-0.008635714	-2.264735714	-1.756735714	-0.915635714	-2.937235714	-0.357835714	-0.818435714	-2.263435714	-1.157835714	0.377964286	-0.756635714	0.285864286	0.127464286	0.285464286	-0.757635714	-1.348335714	-0.853135714	-0.589235714	0.042164286	-1.126535714	-2.169435714	-0.796935714
WID:184683	WID:184683 || IMAGE:784278 || MAP:2q37.1 || SP100 -- Nuclear antigen Sp100 ||	1	-0.384714286	0.060985714	-0.907014286	-1.621614286	-0.730814286	-5.147814286	-1.000214286	0.696985714	-0.687814286	-2.122514286	-2.370714286	-1.067814286	-0.568314286	-2.249314286	-0.203914286	-0.668114286	1.265985714	0.069785714	-0.513014286	-2.569214286	-0.742714286	-0.974514286	-1.131214286	0.030985714	-1.397714286	-1.287214286	-2.025014286	-0.375414286	-0.564714286	-1.219914286	-0.623714286	0.014585714	-1.890914286	-1.674214286	-0.542414286	-0.698714286	-0.051714286	-0.109914286	-0.387214286	-1.781714286	-0.394514286	-1.624414286	-1.014114286	-0.376914286	0.001685714	-1.427614286	-1.414314286
WID:185868	WID:185868 || IMAGE:120106 || MAP:11q23 || CASP1 -- Caspase 1, apoptosis-related cysteine protease (interleukin 1, beta, convertase) ||	1	-0.827042857	-0.664642857	-0.864342857	-0.644042857	-0.676442857	-1.859142857	-1.378542857	-0.195542857	0.198457143	-1.351642857	-0.990842857	-0.885642857	-1.145042857	-0.483942857	-0.534342857	-0.328442857	-1.310142857	-0.463242857	-0.108642857	-0.799242857	-0.544942857	0.440357143	-1.828242857	-0.792242857	-0.332142857	-0.825942857	-2.363642857	-1.109542857	-0.946242857	-0.133142857	-0.297442857	-0.002642857	-2.380442857	-1.803442857	-0.079842857	-0.573842857	-0.518342857	-0.894642857	0.055657143	-1.342442857	0.251957143	-1.595842857	-0.927342857	-2.681342857	-0.511942857	-1.312742857	-1.199742857
WID:185138	WID:185138 || IMAGE:343867 || MAP: || AIF1 -- allograft-inflammatory factor-1=interferon gamma induced macrophage protein=Iba1=ionized calcium binding adapter molecule 1 ||	1	-0.595557143	-0.253557143	-1.365057143	-2.028057143	-1.483757143	-4.985257143	-1.447257143	-0.542957143	-1.632357143	-1.510157143	-1.865357143	-1.286657143	-1.032657143	-1.518757143	-0.818957143	-1.195757143	-0.518257143	-0.809457143	0.176742857	-12.12825714	-0.943957143	-0.202457143	-1.618457143	-0.616357143	-1.832857143	-0.684457143	-2.619157143	-1.524657143	-12.12825714	-2.550157143	-1.525857143	-1.132257143	-2.098957143	-1.277257143	-0.828657143	-0.333857143	0.548042857	-0.164157143	0.036142857	-0.326957143	-0.509057143	-1.458457143	-0.767957143	-0.949557143	-0.029057143	-1.976357143
WID:189391	WID:189391 || IMAGE:786308 || MAP:12pter-p || CD4 -- CD4 antigen (p55) ||	1	-0.340942857	-0.490142857	-1.266842857	-1.867742857	-0.926642857	-10.10794286	-0.736142857	-0.405142857	-1.571342857	-1.404742857	-1.488342857	-1.290542857	-0.473542857	-1.509642857	-0.384842857	-1.015342857	0.427657143	-0.406642857	-0.427542857	-11.06494286	-1.224742857	-0.276642857	-1.210742857	-0.453642857	-2.115042857	-0.416842857	-1.460142857	-1.635542857	-2.677942857	-2.105042857	-1.166342857	-0.902942857	-1.601442857	-1.498742857	-0.450442857	-0.182642857	1.061257143	-0.380442857	-0.110342857	-0.598142857	-0.996142857	-2.078942857	-0.471842857	-0.454042857	-0.518042857	-2.374942857	-0.403942857
WID:275920	WID:275920 || IMAGE:773511 || MAP:19p13.13 || HOOK2 -- Hook homolog 2 (Drosophila) ||	1	-0.896884615	-0.241084615	0.439115385	1.194215385	0.069715385		1.531815385	0.069115385	1.395415385	0.977215385	1.051115385	0.699515385	-0.194884615	0.129415385	-0.641184615	-0.070584615	-1.207284615	-1.018684615	0.146315385	0.862615385	1.663415385	-0.538784615	0.989915385	-0.213284615	2.503215385	0.034015385	3.733715385	1.498715385	0.925715385	1.101715385	-0.540484615	0.358615385	-0.244884615	1.267015385	0.694215385	-0.038384615		-0.208584615	-0.139884615	1.212515385	1.307815385	0.402115385	2.105415385	1.160015385	1.419815385	2.106815385	2.096915385
WID:280311	WID:280311 || IMAGE:841398 || MAP:3q21.1 || PARP14 -- Poly (ADP-ribose) polymerase family, member 14 ||	1	-0.984314286	-0.536614286	-0.345314286	-1.719014286	-1.385914286	0.070985714	-1.981614286	-1.267714286	-0.661114286	-0.360814286	-2.123914286	-0.505614286	-1.597214286	-2.287414286	-0.966314286	-0.656314286	-0.893214286	-1.102014286	-0.663714286	-1.985014286	-0.926314286	-1.562114286	-1.797714286	-0.725214286	-1.604714286	-1.352514286	-0.166314286	-0.716314286	-1.416114286	-0.192614286	-0.980714286	-0.702714286	-0.390014286	-0.165614286	-1.757014286	-1.252914286	0.543885714	-0.883514286	0.659485714	-1.949414286	-0.451314286	-0.604114286	-1.172014286	-0.966714286	-0.481514286	-2.702214286	-1.375214286
WID:184750	WID:184750 || IMAGE:504544 || MAP: || HCK -- HCK=hemopoietic cell protein-tyrosine kinase ||	1	-0.858128571	-0.128328571	-1.179928571	-1.581328571	-1.320128571	-10.34912857	-1.447628571	-1.036028571	-1.636228571	-1.327328571	-1.451328571	-1.138028571	-0.818328571	-1.077428571	-0.740928571	-1.190328571	-0.843328571	-0.687528571	-0.385528571	-2.671028571	0.623071429	-0.309628571	-1.567828571	-0.333028571	-1.067428571	-0.851128571	-1.879528571	-0.779828571	-11.67102857	-2.062828571	-2.885628571	-1.512428571	-1.917828571	-0.900628571	-0.898328571	-0.056728571	0.556971429	-1.138928571	0.174671429	-0.265528571	-0.144328571	-1.184728571	-0.274728571	-0.842928571	-0.879728571	-2.110228571	-1.236228571
WID:278700	WID:278700 || IMAGE:1455452 || MAP: || Transcribed locus, moderately similar to NP_060312.1 hypothetical protein FLJ20489 [Homo sapiens] ||	1	0.191157143	1.103357143	-0.366442857	-1.481242857	-0.494042857	-9.366342857	-0.807442857	0.264657143	-0.465942857	-0.920842857	-1.099442857	-0.408242857	-0.636242857	-0.608042857	-0.078442857	0.894357143	0.861357143	0.349457143	0.361457143	-10.27894286	-0.219542857	-0.546142857	-1.212342857	1.421657143	-2.047842857	-0.294842857	-0.619542857	-0.845742857	-0.916942857	-2.073742857	0.477957143	0.252757143	-1.520742857	-0.004942857	-0.738942857	-0.336542857	0.845757143	1.286657143	0.727257143	-1.729942857	-2.213142857	-1.272342857	-0.847342857	-0.173142857	-0.407842857	-2.251942857	-1.157842857
WID:184071	WID:184071 || IMAGE:436094 || MAP:3q23 || RBP1 -- Retinol binding protein 1, cellular ||	1	-1.26765	-0.40275	1.57905	2.52335	1.46865	3.17455	2.40535	-0.12765	1.13585	1.28685	1.32785	-0.31335	-0.67665	0.01335	-1.15315	2.01205	-0.72765	-0.78615	1.05055	2.83385	0.80125	1.40855	2.66605	-0.83855	1.67485	0.36605	0.38775	0.06165	0.58375	2.88065	-0.90015	0.10845	0.82825	2.72705	-0.07135	0.10905	-0.43525	-0.73415	-0.48175	1.72065	1.73235	2.82355	1.32265	-0.73815	1.62145	1.97005	0.89685
WID:184720	WID:184720 || IMAGE:488019 || MAP: || IL15RA -- IL-15 receptor alpha chain ||	1	-1.575935714	-1.498835714	-1.891135714	-1.064835714	-0.895935714	-3.729735714	-1.746835714	-1.394735714	-1.521935714	-0.336635714	-1.362635714	-1.088235714	-1.717435714	-1.258435714	-0.999235714	-0.637835714	-1.675935714	-1.223635714	-1.473835714	-5.088235714	-1.356535714	-0.901735714	-1.689335714	-1.818435714	-1.519235714	-0.857235714	-2.393435714	-0.614035714	-1.331335714	-3.012935714	-1.364435714	-1.285135714	-2.536535714	-10.89353571	-1.240935714	-0.950635714	-0.021635714	-1.323035714	-1.450535714	-0.057535714	-1.165035714	-2.178335714	-0.908435714	-1.815435714	-0.893435714	-0.607735714	-0.718835714
WID:190399	WID:190399 || IMAGE:2015083 || MAP:11q13.4- || TCIRG1 -- T-cell, immune regulator 1, ATPase, H+ transporting, lysosomal V0 protein a isoform 3 ||	1	-0.453135714	-0.348035714	-1.832135714	-0.969535714	-0.323635714	-9.996135714	-1.105635714	-0.057835714	-0.737235714	-0.576935714	-1.010235714	-1.479535714	-0.741635714	-1.442835714	0.098664286	-0.663035714	0.709164286	0.300864286	0.632364286	-3.368135714	-0.405535714	-0.053935714	-1.899635714	-0.565735714	-1.364935714	-0.194535714	-2.046835714	-0.821135714	-3.391135714	-2.644835714	-0.263235714	-0.927835714	-1.611135714	-1.490235714	-0.160035714	0.348964286	0.665964286	0.380764286	0.280964286	-0.510035714	0.019164286	-1.232835714	-1.484735714	-1.618835714	0.099764286	-1.109735714	0.342064286
WID:185254	WID:185254 || IMAGE:123264 || MAP: || CD38 -- CD38 ||	1	-1.180823077	-0.839023077	-1.853223077	-1.796023077	-1.232623077	-10.33272308	-2.324023077	-0.435023077	-2.200723077	-1.182323077	-2.279523077	-1.155323077	-1.259423077	-1.442123077	-1.061523077	-2.359223077	-0.712423077	-0.598723077	-1.117523077	-10.73902308	-1.802723077	-1.171523077	-1.858023077	-0.884423077	-1.896623077	-1.279723077	-1.408023077	-1.751423077		-2.394923077	-1.867823077	-1.266823077	-2.235723077	-2.046423077	-0.650623077	-1.354823077	-1.606023077	-0.884423077	-1.146523077	-1.639123077	-1.558623077	-1.678523077	-1.904223077	-0.606123077	-2.094223077	-1.858923077	-1.710823077
WID:191298	WID:191298 || IMAGE:2420792 || MAP:14q11.2 || SLC7A7 -- Solute carrier family 7 (cationic amino acid transporter, y+ system), member 7 ||	1	-0.622907143	1.614892857	-0.190207143	-1.753707143	-3.579807143	-8.054107143	-10.51350714	0.886292857	-1.123407143	-0.680707143	-1.165907143	-0.088107143	-0.630107143	-1.298607143	-0.185707143	-0.660607143	0.713292857	0.847692857	0.267192857	-5.138507143	-1.310207143	-0.054607143		0.719192857	-1.384907143	-0.102307143	-0.601807143	-1.257307143	-9.706207143	-0.529507143	-0.122307143	0.314992857	-0.506207143	-0.452807143	0.409592857	0.169492857	0.904792857	1.046292857	1.237492857	-0.430407143	-0.733807143	0.255892857	0.118492857	0.261692857	-0.067507143	-1.921107143	-0.680707143
WID:280034	WID:280034 || IMAGE:1467469 || MAP:15q15 || RASGRP1 -- RAS guanyl releasing protein 1 (calcium and DAG-regulated) ||	1	-0.244757143	0.257542857	-0.992057143	-0.979457143	-0.829757143	-9.876857143	-0.571457143	0.158842857	-2.051857143	-0.828757143	-1.178157143	-0.919957143	-0.615957143	-1.322157143	-0.612057143		1.234742857	0.730942857	0.969142857	-5.367657143	-2.197557143	-0.866657143	-1.203357143	-0.221457143	-2.426557143	0.591042857	-2.140957143	-0.452157143	-9.836157143	-2.718957143	-0.280257143	-0.491757143	-1.681657143	-1.700757143	-0.308557143	-0.396757143	0.342942857	0.779442857	0.308942857	-0.061057143	-1.664857143	-1.795157143	-0.335757143	-0.116657143	-1.515457143	-0.509657143	-1.192657143
WID:190265	WID:190265 || IMAGE:1670188 || MAP:10q22 || PRF1 -- Perforin 1 (pore forming protein) ||	1	-0.518942857	-1.459042857	-1.675842857	-2.723242857	-1.517742857	-2.625942857	-2.148142857	-1.494642857	-1.503442857	-1.976042857	-2.344542857	-1.455642857	-1.192342857	-0.945342857	-1.278042857	0.272257143	-1.193842857	-2.934842857	-1.303142857	-5.334542857	-1.753342857	-1.279042857	-1.746442857	-0.786042857	-2.142642857	-2.128442857	-1.733942857	-1.961342857	-2.580642857	-2.811242857	-2.161342857	-1.187742857	-1.773742857	-2.045442857	-1.729942857	-1.285442857		-0.632542857	-0.046642857	-2.882842857	-2.400942857	-2.052542857	-1.777842857	-2.591742857	-1.634942857	-3.270742857	-2.977842857
WID:279526	WID:279526 || IMAGE:127032 || MAP:11q22 || BIRC3 -- Baculoviral IAP repeat-containing 3 ||	1	0.059933333	0.138333333	-2.075966667		0.263833333	-10.17106667	-2.034766667	-0.789266667	-0.982066667	-0.666866667	-1.228666667	-1.612966667	-1.611766667	-2.262866667	-0.433466667	-1.044366667	0.193133333	0.023433333	0.235533333	-10.89356667	-2.206366667	-0.934666667	-1.127466667	-0.590166667	-2.738966667	-0.310866667	-3.111866667	-0.322966667	-0.590666667	-11.00606667	-0.247966667	-0.272566667	-1.728566667	-9.723666667	-0.886566667	-0.488866667	0.066333333	0.134233333	0.022833333	-1.083566667	-1.954866667	-2.071866667		-1.517466667	-1.300866667	-0.913666667	-1.222466667
WID:187598	WID:187598 || IMAGE:203732 || MAP:7q11.23 || FGL2 -- Fibrinogen-like 2 ||	1	-1.962871429	-1.126071429	-2.714571429	-0.844771429	-2.149771429	-4.585771429	-2.460071429	-1.375571429	-1.741371429	-1.892371429	-1.160071429	-2.521571429	-1.752871429	-0.861271429	-1.610471429	-1.919071429	-0.117471429	-1.017071429	-0.409371429	-0.486671429	-2.124271429	-1.122771429	-1.890571429	-1.687071429	-0.897071429	-0.181671429		-1.380471429	-3.090271429	-4.842371429	-1.318271429	-0.851771429	-1.956571429	-5.134671429	-0.486071429	-0.362871429	0.335928571	-0.772871429	-0.634771429	0.052028571	-1.588571429	-2.699071429	-2.083771429	-2.008771429	-1.033071429	-1.365971429	-0.954671429
WID:189850	WID:189850 || IMAGE:462536 || MAP:19q13.1 || HCST -- Hematopoietic cell signal transducer ||	1	-0.277807143	-0.455207143	-0.792607143	-2.389207143	-0.430707143	-9.952007143	-0.742007143	-0.036707143		-1.240907143	-1.806207143	-0.916407143	0.359792857	-1.239407143	-0.231607143	-1.015907143	1.227092857	0.603492857	1.014692857	-11.22500714	-0.810707143	0.112392857	-0.899907143	-0.790007143	-2.494807143	-0.103807143	-1.439107143	-1.479607143	-0.591907143	-2.134407143	-0.661607143	-0.565007143	-1.433507143	-0.734007143	0.581492857	0.239592857	0.611792857	0.277892857	0.918892857	-1.862907143	-0.842707143	-1.336107143	-0.300607143	-0.577407143	-0.178007143	-2.136607143	-1.463807143
WID:281623	WID:281623 || IMAGE:2306655 || MAP: || Unknown ||	1	-0.195916667	0.302983333	0.478783333		0.186383333		-0.474916667	-0.208316667		0.599283333	-1.054316667	-0.174516667	-0.120116667	0.427483333	0.447483333	-0.151516667	0.367983333	0.388483333	0.459783333	-10.23141667	0.167483333	0.045483333	-0.974516667	-0.105016667	-1.647616667	-0.298016667		-0.874116667	-0.038716667	-1.784216667	0.002683333	-0.028716667			-0.174116667	0.182183333	-0.432616667	0.276783333	0.345183333	-1.034616667	0.035183333	-0.516816667	0.018583333	-0.699016667	-0.715216667	-1.125816667	-0.679216667
WID:273795	WID:273795 || IMAGE:341774 || MAP:19 || M4-50 mRNA for HLA class I antigen ||	1	-2.493107143	-1.241907143	-1.909307143	-0.787507143	-1.639207143	-2.421807143	-1.557507143	-2.425607143	-0.471307143	-2.562107143	-2.456807143	-1.562307143	-2.615907143	-2.281507143	-2.285607143	-0.794107143	-1.809807143	-1.816307143	-1.655307143	-2.712207143	-1.214207143	-1.177007143	-1.186407143	-1.436107143	-1.332107143	-2.642107143	-0.872007143	-1.599807143	-1.703407143	-2.012207143	-1.572207143	-0.464607143	-2.829507143	-1.660407143	-0.683807143	-1.065407143	0.291992857	-1.407507143	-1.807607143	-0.981107143	-1.145307143	-1.529407143	-1.577007143	-2.189807143	0.039192857	-1.357707143	-1.963907143
WID:274770	WID:274770 || IMAGE:2565909 || MAP:17q21 || VAT1 -- Vesicle amine transport protein 1 homolog (T californica) ||	1	-0.177021429	-0.053121429	-0.352721429	1.540878571	-0.470921429	0.346578571	-0.322321429	0.527178571	0.681578571	0.097578571	0.765778571	-1.324221429	-0.861821429	0.179078571	-0.506721429	0.096978571	-0.413121429	-0.527621429	0.521478571	1.892478571	0.492378571	-0.218521429	-0.960721429	-0.325321429	2.163778571	0.372678571	1.532278571	0.539078571	-0.839321429	-0.250621429	0.742878571	0.984578571	0.853578571	1.016078571	-0.868921429	1.388078571	1.880778571	0.595378571	0.245678571	1.288478571	0.705878571	1.320478571	0.569078571	-0.224321429	1.917878571	0.989778571	1.339778571
WID:188783	WID:188783 || IMAGE:809727 || MAP:12q24.3 || ULK1 -- Unc-51-like kinase 1 (C. elegans) ||	1	-0.066314286	0.211385714	0.081185714	1.723985714	-0.281714286	0.221985714	0.859085714	-0.046414286	1.700185714	-0.998614286	0.060785714	-1.726514286	-0.201614286	0.081885714	-0.305714286	0.111085714	0.370985714	0.090485714	0.016985714	0.648285714	1.577485714	0.868585714	0.801385714	0.366985714	1.482585714	-0.382814286	0.206185714	-0.257314286	-0.389214286	0.444385714	0.083385714	0.194385714	0.088285714	0.707585714	0.496385714	1.405085714	0.798685714	0.212685714	-0.017514286	0.441985714	1.386285714	0.835585714	0.850285714	0.441785714	1.472285714	0.178185714	-0.441914286
WID:282470	WID:282470 || P04763 || MAP: || chemokine (C-X-C motif), receptor 4 (fusin) ||	1	-0.362964286	0.729335714	-1.303764286	-2.277964286	-0.748864286	-2.628664286	0.022735714	-0.027264286	-1.553964286	-2.460364286	-2.712264286	-1.851564286	-1.123364286	-4.077864286	-0.641764286	-1.263064286	1.255835714	-0.054964286	-0.173864286	-9.212564286	-1.205864286	-0.501164286	-0.956164286	0.770335714	-3.220164286	-1.498864286	-0.897964286	-2.332464286	-1.207764286	-2.153764286	-1.169664286	-0.554864286	-2.105464286	-0.026464286	-0.853264286	-0.474964286	0.307535714	0.669135714	-0.159864286	-1.383564286	-1.140064286	-1.652364286	-0.270264286	-0.184164286	-1.209264286	-0.686464286	-1.712764286
WID:277648	WID:277648 || IMAGE:145346 || MAP:17q21.31 || MGC20235 -- Hypothetical protein MGC20235 ||	1	0.028730769	-0.452569231	0.125730769	-1.509969231	-1.296369231	-1.421869231	-1.500769231	-0.477869231	-1.267769231	-0.902169231	-0.614969231	0.681830769	-0.525369231	-0.483669231	-0.067569231	-0.153069231	-0.663069231	-0.993369231	-0.196669231	-4.261569231	-0.860869231	-1.112069231	-1.857769231	3.08E-05	-1.766669231	-0.574369231	-0.291369231	-0.196469231	-1.416069231	-0.812969231	-1.328469231	-0.430469231	0.025030769		-1.703469231	-0.974869231		-0.127869231	1.454830769	-0.761269231	-1.331769231	-1.141669231	-2.316269231	-0.829169231		-1.576369231	-0.212269231
WID:184160	WID:184160 || IMAGE:823864 || MAP:22q12.2 || TCN2 -- Transcobalamin II; macrocytic anemia ||	1	-0.093566667	-0.680266667		-0.447566667	-0.376866667		-0.911166667	0.113333333	-1.126966667	-0.875266667	-0.823966667	-0.672466667	-0.411766667	-0.248466667	-0.259866667	-0.676866667	-0.095766667	-0.110266667	-0.438866667	-2.160466667	-0.472366667	-0.372066667	-1.052166667	-0.970966667	-0.301466667	-0.631166667		-0.986266667	-0.421966667	-3.662866667	-0.079066667	-0.623066667			1.503033333	-0.489566667	-0.506666667	-0.346666667	-0.390166667	-0.592566667	-0.651466667	-1.076566667		-0.982166667	-0.612966667	-0.509266667	-0.496466667
WID:273832	WID:273832 || IMAGE:141115 || MAP: || CSF2RB -- GM-CSF/IL-5/IL-3 receptor common beta chain ||	1	-1.684735714	0.305764286	-1.477335714	-1.112835714	-1.432335714	-11.37243571	-1.532335714	-0.539435714	-1.714635714	-2.320535714	-1.094135714	-2.031335714	-1.632435714	-1.599335714	-1.612735714	-0.645335714	-0.388335714	-0.764235714	-0.045535714	-1.582335714	-2.434135714	-1.976335714	-1.929735714	0.881864286	-1.390735714	-1.086935714	-1.204235714	-0.293235714	-1.385835714	-1.946235714	-0.311935714	-0.460735714	-1.823635714	-1.680735714	-1.536735714	-0.729835714	1.324964286	0.718364286	0.093264286	-0.297235714	-1.748735714	-2.377735714	-2.275835714	-1.422835714	-0.512035714	-0.950935714	-1.071335714
WID:185120	WID:185120 || IMAGE:145112 || MAP: || ICAM1 -- CD54=ICAM-1 ||	1	0.239178571	-0.384721429	-1.268221429	-1.190821429	-0.706721429	-3.459721429	-1.249921429	-0.155621429	-1.007121429	-1.407321429	-1.564621429	-0.855821429	-0.459921429	-0.503821429	-0.128921429	-0.689621429	-0.043321429	-0.228821429	-0.624721429	-1.923521429	-0.585121429	-0.463121429	-1.632421429	-0.444921429	-0.885521429	-0.630821429	-1.868321429	-1.509821429	-0.941021429	-2.092421429	-0.796921429	-0.696521429	-1.393821429	-1.413621429	0.172278571	-0.561921429	-0.415321429	-0.378521429	-0.467821429	-0.564021429	-0.303721429	-1.472721429	-1.079221429	-0.767921429	-0.578821429	-1.348621429	-0.356021429
WID:184408	WID:184408 || IMAGE:34849 || MAP:19pter-q || EEF2 -- Eukaryotic translation elongation factor 2 ||	1	-1.489221429	1.672378571	1.099478571	0.505878571	0.923478571	1.843378571	0.756478571	1.496378571	1.326078571	-0.424921429	1.057578571	0.939378571	-0.802021429	0.004278571	0.233578571	1.075278571	0.893878571	0.643678571	0.987578571	1.329278571	0.900278571	0.843678571	2.163378571	1.383278571	1.444378571	-0.413721429	2.213078571	-0.356121429	-0.108121429	0.739078571	1.492978571	1.416278571	0.300578571	1.579278571	0.794378571	1.403078571	0.844078571	1.922578571	1.648378571	0.894978571	2.224478571	2.125678571	1.116878571	0.542678571	1.226478571	1.061478571	1.111078571
WID:279734	WID:279734 || IMAGE:510729 || MAP:14q31.3 || PTPN21 -- Protein tyrosine phosphatase, non-receptor type 21 ||	1	-0.338846154	-0.039146154	0.676753846	0.006553846	0.299853846	0.961353846	0.345453846	-0.406146154	0.844053846	0.184953846	0.482153846	-0.075846154	0.149653846	0.372853846	-0.415546154	1.196153846	-0.816646154	-0.487146154	-0.274446154	-0.024746154	0.709853846	-0.047146154	0.608353846	-0.304346154	0.581553846	-0.307746154	1.034353846	0.474553846	0.235453846	1.782253846	1.396853846	0.623753846	0.804353846	1.231053846	-0.628746154	1.007053846	0.816953846	0.053853846	0.481353846	0.061053846	0.710853846	0.442753846	0.538153846	0.222453846	0.812553846	0.359353846	0.805253846
WID:187161	WID:187161 || IMAGE:755599 || MAP:11p15.5 || IFITM1 -- Interferon induced transmembrane protein 1 (9-27) ||	1	-2.200092308	-1.692092308	-2.263292308	-2.347992308	-1.936192308	-2.694392308	-2.132992308	-2.334292308	-2.764392308	-2.049792308	-2.394092308	-2.322192308	-2.510992308	-2.630192308	-2.662292308	-1.098292308	-2.832092308	-2.581192308	-1.054992308	-3.285592308	-2.076592308	-1.813492308	-2.391392308	-1.533992308	-1.905792308	-2.277892308	-2.158792308	-1.197592308	-3.357492308	-2.328692308	-2.947792308	-2.016092308	-2.191492308	-0.962992308	-1.836092308	-1.589092308		-1.143892308	-1.107892308	-2.120492308	-1.667492308	-2.209992308	-1.371192308	-3.203092308	-0.905192308	-2.137392308	-1.990292308
WID:185714	WID:185714 || IMAGE:704254 || MAP:10q26.3 || ADAM8 -- A disintegrin and metalloproteinase domain 8 ||	1	-0.559421429	-0.023221429	-1.662021429	-1.259821429	-1.129421429	-10.10462143	-0.548321429	-0.501321429	-1.201721429	-2.029421429	-1.588021429	-1.465021429	-0.901821429	-0.641421429	-0.449621429	-1.603021429	0.202578571	-0.336321429	-0.544221429	-3.367821429	-1.139521429	-0.819821429	-1.017221429	-0.655421429	-0.993121429	-0.703221429	-2.257221429	-0.808021429	0.402078571	-3.480921429	-1.162121429	-0.891721429	-2.242521429	-1.524521429	-0.027921429	-0.023521429	0.614878571	0.074378571	0.605178571	-0.926021429	0.009478571	-1.711021429	-0.623721429	-0.550221429	-0.431321429	-1.342321429	-1.962821429
WID:187844	WID:187844 || IMAGE:773511 || MAP:19p13.13 || HOOK2 -- Hook homolog 2 (Drosophila) ||	1	-0.948561538	-0.042361538	0.695538462	1.315638462	0.112938462		1.466038462	-0.311261538	0.419238462	0.742638462	0.966638462	0.713938462	-0.232461538	-0.161861538	-0.305161538	-0.143061538	-0.877861538	-0.839661538	-0.159861538	0.804938462	1.468738462	-0.265161538	0.888738462	-0.699561538	2.304538462	0.226138462	2.239838462	1.439238462	-0.063261538	1.467138462	0.204938462	-0.119061538	-0.200461538	1.504238462	1.195238462	-0.322561538	-0.966161538	-0.645461538	-0.291161538	1.121138462	0.277038462	0.476338462	1.872938462	1.830038462	0.921838462	2.031838462	1.460438462
WID:281225	WID:281225 || IMAGE:2010562 || MAP:19p13.3- || MYO1F -- Myosin IF ||	1	0.036707143	1.677807143	-0.125092857	-1.615692857	-0.330592857	-8.458192857	-0.658592857	0.231307143	-1.460392857	-0.712392857	-0.910992857	-0.394492857	-0.310692857	-1.531692857	-0.599192857	-0.431392857	0.791007143	0.018507143	1.145507143	-10.78009286	-1.050192857	-0.125092857		1.134907143	-1.979192857	-0.934592857	-0.941192857	-0.567992857	-9.780092857	-0.866592857	-0.644392857	-0.045392857	-0.437592857	0.380307143	0.243407143	0.297107143	0.301107143	0.446807143	1.288607143	-0.563892857	0.663007143	-0.318792857	0.788207143	0.349707143	-0.417492857	-1.172792857	-0.559992857
WID:186406	WID:186406 || IMAGE:261519 || MAP:15q26.3 || IGF1R -- Insulin-like growth factor 1 receptor ||	1	-0.234328571	-0.454728571	-1.162328571	-1.765628571	-0.343028571	-9.815628571		-0.222328571	-2.040128571	-1.997228571	-1.372128571	-1.224228571	-1.227028571	-1.076228571	-1.318228571	-0.479728571	-0.635028571	-0.523828571	0.029471429	-4.182328571	-0.689328571	-0.350028571		-0.383928571	-1.375828571	-1.389628571	-1.307328571	-0.832028571		-1.672128571	-1.417128571	-0.599628571	-1.183528571	-0.538228571	-1.044628571	0.020771429	0.583471429	-0.387628571	-0.125128571	-1.038528571	-0.625128571	-1.259228571	-0.263628571	-0.731828571	-0.306928571	-1.430128571	-1.083428571
WID:186772	WID:186772 || IMAGE:212165 || MAP:19p13.2 || PRDX2 -- Peroxiredoxin 2 ||	1	-0.406591667	-0.390991667	1.460108333	0.504708333	0.175408333	1.355008333	1.824908333	0.397708333	0.391808333	1.945608333	1.190108333	0.156408333	-0.876791667	0.845008333	-0.931491667	0.181408333	-0.258891667	-0.547891667	1.345708333	1.518408333	0.669508333	-0.104191667	0.679308333	0.160308333	1.649708333	0.520208333	2.123608333	-0.180391667	-0.065991667	2.975208333	-0.206991667	0.965008333	1.016108333	2.098508333	1.670508333	1.654808333	0.855608333	0.278908333	0.576608333	0.365008333	1.199708333	2.221808333	2.182708333	1.237808333	0.622708333	2.561008333	1.169308333
WID:275169	WID:275169 || IMAGE:144878 || MAP:1p36.22 || CTNNBIP1 -- Catenin, beta interacting protein 1 ||	1	-0.881615385	0.234484615	0.470984615	1.179784615	-0.014915385	0.527884615	0.109684615	1.268584615	1.224984615	2.266784615	1.114984615	0.411684615	-0.929515385	-0.284515385	-0.878815385	-1.014315385	0.550184615	0.117184615	0.404784615	0.683284615	0.277184615	0.077284615	0.237284615	0.462684615	0.587884615	0.685884615	2.192584615	2.170984615	-2.360415385	0.489684615	0.687884615	0.749384615	0.220784615	0.999084615	0.081884615	1.234984615	0.958184615	0.109984615	0.443184615	0.796684615	1.255984615	0.825284615	1.008284615	0.607084615	1.282684615	1.785884615	1.323684615
WID:281806	WID:281806 || IMAGE:154185 || MAP:17p13 || CD68 -- CD68 antigen ||	1	-1.467928571	0.244471429	-1.276828571	-2.394328571	-0.841128571	-2.760728571	-1.514628571	-1.290028571	-1.877428571	-1.543228571	-2.014428571	-1.153428571	-0.854928571	-1.759028571	-0.421628571	-0.675328571	-0.282528571	-0.668028571	0.482271429	-12.13022857	-1.239828571	-0.556128571	-1.891828571	-1.160428571	-1.956228571	-0.312028571	-2.455228571	-1.572628571	-3.331628571	-2.122028571	-1.248628571	-0.798428571	-1.516828571	-1.566428571	-1.444328571	-0.022728571	0.807071429	-0.034428571	0.954371429	-0.931528571	-1.225928571	-1.330828571	-0.395728571	-1.714628571	-0.519728571	-2.346728571	-0.413128571
WID:275350	WID:275350 || IMAGE:782170 || MAP:12q24.33 || FLJ33915 -- Hypothetical protein FLJ33915 ||	1	-0.585883333	0.437816667	-1.427683333	-1.512383333	-0.563183333	-9.574683333		0.312416667	-1.235683333	-0.653083333	-1.837183333	-1.044383333	-0.325383333	-1.681583333	0.114216667	-1.302483333	0.875116667	0.611716667	0.794016667	-10.48988333	-0.463683333	-0.044783333	-1.457083333	0.471516667	-2.012283333	-0.015183333	-1.373983333	-1.133183333	-2.880983333	-2.821883333	-0.131783333	-0.454883333	-1.148883333		-0.344983333	-0.014983333	0.966916667	0.462316667	-0.023983333	-1.055183333	-1.000883333	-1.078983333		-0.107683333	-0.761883333	-1.623483333	-1.053383333
WID:185996	WID:185996 || IMAGE:210405 || MAP:14q11.2 || PSME2 -- Proteasome (prosome, macropain) activator subunit 2 (PA28 beta) ||	1	-1.197678571	-0.944878571	-1.244578571	-1.094678571	-0.734778571	-1.939078571	-0.915078571	-0.927078571	-0.101678571	-2.144678571	-1.041878571	-1.542778571	-0.969278571	-1.618478571	-1.311278571	-0.020078571	-1.364678571	-0.977978571	-0.642778571	-1.759478571	0.072821429	-0.020678571	-1.478378571	-0.300778571	-0.856278571	-1.723778571	-1.381578571	-0.606578571	-0.432178571	-1.314278571	-1.684378571	-0.598978571	-1.252778571	-0.490278571	-1.539978571	-0.118978571	-0.172778571	-0.192378571	-0.184778571	-1.139678571	0.047721429	-0.861378571	-1.022378571	-1.003578571	0.054421429	-1.389578571	-1.164378571
WID:275775	WID:275775 || IMAGE:207838 || MAP:2p25.2 || LOC129607 -- Hypothetical protein LOC129607 ||	1	-1.437491667	-1.085991667	-2.214691667		-1.592091667			-1.212891667	-2.858891667			-2.181791667	-1.426491667		-1.799591667	-1.648991667	-1.375191667	-0.844291667	-1.187191667		-2.507491667	-2.154891667	-3.573091667	-0.875791667		-2.106391667	-1.744491667	-1.414691667	-1.000591667	-2.278791667	-1.609791667	-1.647291667	-1.854591667	-1.838291667	-3.595691667	-1.699891667	-2.223991667	-1.116291667	-1.244591667		-2.153091667	-1.980691667	-0.838591667	-1.585291667	-2.136091667
WID:184309	WID:184309 || IMAGE:244355 || MAP: || IL2RG -- IL-2/IL-4/IL-7/IL-9/IL-15 receptor common gamma chain ||	1	-1.068146154	0.616053846	-2.796646154	-0.080346154	-1.364946154	-6.036446154	-1.727046154	-1.042046154	-1.547846154	-0.478846154	-0.420546154	-1.406346154	-0.679146154	0.079453846	-1.203846154	-0.281446154	-1.446046154	-3.286046154	-1.349446154	-10.51524615	-1.461046154	-0.255646154	-1.592746154	-1.465746154	0.439953846	-1.097046154	-1.700146154	-0.749346154	-1.933346154	-2.836246154	-1.586846154	-0.907146154	-2.660446154	-2.326646154	-1.451646154	-1.066146154		-0.857146154	-0.425446154	-0.200046154	-2.249646154	-2.308646154	-1.247846154	-2.591946154	-1.551546154	-0.845646154	-0.764646154
WID:183978	WID:183978 || IMAGE:853570 || MAP:Xp22.32 || SLC25A6 -- Solute carrier family 25 (mitochondrial carrier; adenine nucleotide translocator), member 6 ||	1	-0.5691	0.6696	0.6579	-0.1627	0.4356	0.9213	1.1008	0.6243	1.3605	0.7632	1.0418	-0.1315	-0.2338	-0.1105	-0.4046	-0.1222	-0.0144	0.0189	0.5488	0.1652	0.7294	0.7109	0.7648	0.2828	1.321	-0.1028	1.3617	0.1703	0.6251	0.3548	-0.2252	1.0498	0.3132	0.9067	0.1574	1.7612	0.8656	0.6634	0.8459	0.5625	2.0666	1.0417	1.1544	0.0772	1.5125	1.127	0.8283
WID:273717	WID:273717 || IMAGE:40592 || MAP:17p13.1 || Hypothetical LOC400571 ||	1	-2.796372727	-0.445472727	-1.422472727	-1.413572727	-0.874472727	-10.17797273	-0.514272727	-0.772372727	-0.842072727	-0.263972727	-1.142072727	-0.833072727	-0.077172727	-0.961372727	-0.665672727	-0.409272727	0.471727273	-0.241172727	0.399627273	-10.99507273	-0.730172727	-0.076672727	-1.390772727	-0.725572727	-2.223472727	0.652027273	-1.706472727	-1.246172727		-2.660572727	-1.228072727	-0.457872727	-1.499672727	-0.534972727	-0.246072727	-0.038272727	0.531827273	0.030827273	0.923327273	-0.497072727	-0.936572727	-0.936672727	-0.527372727	-0.306472727	-0.330272727	-2.137272727	-0.022872727
WID:279422	WID:279422 || IMAGE:1632154 || MAP:19p13.3 || HA-1 -- Minor histocompatibility antigen HA-1 ||	1	-0.400742857	0.256657143	-1.041042857	-0.815542857	-0.104942857	-10.61254286	-0.193442857	-0.522342857	-1.982642857	-0.445642857	-0.466142857	-1.606442857	-0.757242857	-2.477742857	-0.710242857	-0.966042857	0.647057143	0.031057143	0.767657143	-10.50564286	-0.916742857	-0.698142857	-0.551542857	0.513957143	-2.053242857	-0.084942857	-2.217942857	0.402457143	-10.06504286	-2.555642857	-0.896142857	-0.452542857	-2.394842857	-0.997242857	-0.473242857	0.096757143	0.263957143	0.488957143	0.221657143	-0.238042857	-0.355742857	-1.720242857	-0.445442857	-0.018542857	-0.915842857	-0.302842857	-0.437242857
WID:191279	WID:191279 || IMAGE:2287930 || MAP: || Unknown ||	1	-0.04265	0.57125	0.37105	0.09965	0.99865		0.67425	1.19065	0.82285	0.32115	0.38065	-1.08095	0.59155	0.56755	0.25125	0.64265	0.95425	0.73565	0.56515	0.22845	0.86525	0.16215	0.65415	0.47365	0.19435	-0.02565	0.61695	-0.05675	-1.01635	1.55895	1.00635	1.09035	0.34095	1.05555	0.45635	1.32835	1.09005	0.48305	0.39715	-0.25835	1.66975	1.47925	1.15605	0.80365	0.98595	1.30945	-0.11455
WID:188452	WID:188452 || IMAGE:782513 || MAP:1p35 || G1P3 -- Interferon, alpha-inducible protein (clone IFI-6-16) ||	1	-2.422257143	-1.815857143	-3.448257143	-2.370157143	-3.731057143	-2.112857143	-2.951357143	-3.164557143	-2.619357143	-3.593957143	-2.654157143	-1.766157143	-1.610157143	-3.883357143	-2.392757143	-2.009957143	-3.898857143	-2.857857143	-1.640057143	-3.828857143	-1.815057143	-1.631357143	-3.991857143	-3.450157143	-2.510657143	-3.380257143	-1.123657143	-0.512657143	-3.679957143	-3.137657143	-3.102357143	-3.483657143	-1.128257143	-1.030457143	-2.719757143	-2.415557143	-1.144857143	-3.839457143	-1.603557143	-1.334757143	-2.138357143	-2.147357143	-0.373557143	-1.942557143	-0.237457143	-4.138257143	-0.847357143
WID:278907	WID:278907 || IMAGE:1580091 || MAP:1p36.33 || HSPC182 -- HSPC182 protein ||	1	0.703616667	0.436616667	0.106016667	0.208816667	0.253816667	-0.497083333	0.536916667	0.314716667	0.587316667	0.458016667	-0.074483333	-0.636183333	-0.182483333	-0.144483333	0.119416667	-0.263583333	0.914216667	0.720616667	0.718816667	0.728016667	0.189516667	-0.159183333	0.650116667	0.513016667	0.149716667	0.037116667	0.366616667	0.366716667	0.295116667	0.580216667	0.859216667	1.010816667	-0.588483333		-0.054983333	0.488416667	0.712216667	0.379916667	0.585616667	0.007416667	0.675516667	0.637816667	0.646916667	0.341416667	0.609416667	0.689216667
WID:190400	WID:190400 || IMAGE:2015269 || MAP:2p25 || KCNF1 -- Potassium voltage-gated channel, subfamily F, member 1 ||	1	-0.701271429	-0.354271429	-1.385571429	-0.678571429	-1.211971429	-9.454971429		-0.478271429	-0.312671429	-0.571671429	-0.834871429	-2.074971429	-1.227071429	0.318828571	-0.698871429	-0.200871429	-0.603571429	0.235928571	0.170228571	-2.524071429	-0.364571429	-0.060971429	-1.293571429	-0.804971429	-0.884071429	-0.283371429	-2.163471429	-0.856371429	-0.860871429	-2.327971429	-0.481271429	-0.241171429	-1.865171429	-1.561871429	-0.114371429	0.115428571	0.689428571	-0.170471429	0.400028571	-0.533571429	-0.131771429	-1.172971429	-0.697171429	-0.511571429	0.146428571	-0.883871429	0.315628571
WID:188444	WID:188444 || IMAGE:823779 || MAP:2p13.3 || PLEK -- Pleckstrin ||	1	-0.455042857	-0.080142857	-1.860942857	-1.140442857	-1.207542857	-10.85424286	-0.395642857	-0.421842857	-1.880942857	-1.551342857	-1.850442857	-2.205442857	-1.161842857	-1.381842857	-1.124642857	-0.750842857	0.150157143	-0.401242857	-0.953842857	-4.661942857	-1.390042857	-1.083642857	-1.530342857	-0.308142857	-1.224942857	-0.997442857	-2.252542857	-1.757242857	-1.375042857	-3.704542857	-1.210842857	-1.205242857	-3.052542857	-2.843042857	-1.377542857	-0.739242857	1.075157143	-0.227642857	-0.581642857	-0.547342857	-0.948542857	-2.371942857	-0.971642857	-0.853042857	-0.185942857	-1.873042857	-0.726942857
WID:277221	WID:277221 || IMAGE:824523 || MAP:19p13.1 || JAK3 -- Janus kinase 3 (a protein tyrosine kinase, leukocyte) ||	1	-1.323361538	-0.514261538	-0.625761538	-2.214261538	-0.259761538	-9.299561538	-0.882761538	-1.050761538	-1.618461538	-2.013861538	-1.901861538	-0.714261538	-0.032761538	-2.677461538	-0.397661538	-1.320661538	0.907738462	0.054538462	0.683538462	-12.77526154	-1.441361538	-0.297461538	-0.801861538	-0.922161538	-4.285961538	-0.713361538	-1.431361538	-1.758361538		-2.365661538	-0.397361538	-1.272761538	-0.948161538	-2.302361538	0.219138462	-0.044161538	1.815338462	0.274738462	-0.191161538	-1.099861538	-1.216661538	-0.450561538		-0.787461538	-1.137561538	-1.917961538	-1.908061538
WID:188830	WID:188830 || IMAGE:795544 || MAP:2q31.1 || WASPIP -- Wiskott-Aldrich syndrome protein interacting protein ||	1	0.304228571	0.892328571	-1.631271429		-1.292071429	-8.570071429	-0.802971429	0.758728571	-0.404771429	-0.511571429	-1.584071429	-0.818071429	-0.228271429	1.224128571	0.453528571	-0.426971429	1.600828571	1.177928571	1.007328571	-9.360671429	-0.840071429	-0.282471429	-0.909571429	0.725428571	-0.224671429	0.793128571	-2.119971429	-0.796371429	0.761928571	-4.425471429	0.063828571	0.350428571	-1.574471429	-1.421971429	0.981128571	-0.090471429	0.936628571	1.198928571	1.546228571	-0.239171429	-0.161771429	-1.121071429	-0.391371429	0.924628571	-0.184971429	-1.133771429	-1.011771429
WID:281821	WID:281821 || IMAGE:1868349 || MAP:15q11.2- || PLA2G4B -- Phospholipase A2, group IVB (cytosolic) ||	1	-1.684321429	-0.737521429	-2.179221429	-1.213421429	-1.909221429	-2.072121429	-1.972621429	-1.265521429	-1.184621429	-1.309821429	-1.720721429	-1.666021429	-1.679521429	-1.862421429	-1.174221429	-1.758121429	-0.934921429	-1.054921429	-1.286421429	-2.168221429	-2.421721429	-2.378521429	-2.546221429	-1.232921429	-0.605321429	-1.487821429	-1.624721429	-0.316321429	-5.677021429	-2.126721429	-0.894621429	-1.405421429	-1.559321429	-1.570921429	-1.685521429	-1.707321429	-0.645821429	-0.880121429	-1.538421429	-0.602121429	-0.927821429	-1.535321429	-1.651321429	-1.135921429	-0.717821429	-1.528821429	-0.556921429
WID:279547	WID:279547 || IMAGE:214236 || MAP: || CD68 -- CD68 ||	1	-0.212742857	0.441557143	-1.442842857	-2.858342857	-1.052142857	-6.647242857	-2.101042857	-1.028042857	-1.291642857	-1.673142857	-2.370042857	-1.312942857	-1.334742857	-1.704242857	-0.675042857	-0.071342857	-0.681742857	-0.610742857	0.443957143	-3.488942857	-0.878342857	-1.189742857	-2.622442857	-0.179542857	-1.982942857	-0.913342857	-1.793942857	-2.076742857	-1.967642857	-1.822742857	-1.011142857	-0.592142857	-1.127042857	-0.855442857	-2.317442857	-0.644542857	0.589457143	0.210857143	1.790657143	-1.416942857	-0.714942857	-1.565442857	-2.201442857	-0.803742857	-0.359342857	-3.275742857	-0.839042857
WID:187834	WID:187834 || IMAGE:509570 || MAP:10q22 || CAMK2G -- Calcium/calmodulin-dependent protein kinase (CaM kinase) II gamma ||	1	-0.074935714	0.161664286	0.793564286	0.513664286	0.163264286	1.165964286	0.042764286	-0.180035714	0.556864286	1.256164286	0.214864286	1.093264286	0.751764286	-0.281335714	0.400664286	0.371264286	0.485064286	0.394564286	-0.019335714	0.388064286	0.080364286	0.244064286	0.181364286	-0.075535714	0.316964286	0.368664286	0.562064286	0.134864286	0.356164286	0.884064286	-0.011535714	0.009164286	0.242964286	0.955164286	0.970364286	0.162764286	0.647764286	-0.076535714	1.110764286	0.387664286	0.444364286	1.105464286	0.782764286	0.506764286	0.314064286	0.022564286	0.049364286
WID:185863	WID:185863 || IMAGE:51447 || MAP: || FCGR3A -- CD16=Fcgamma receptor IIIa ||	1	-1.005621429	-1.198521429	-3.110721429	-1.515921429	-1.825021429	-7.592521429	-1.786021429	-1.749721429	-1.972521429	-1.680121429	-1.947721429	-1.949621429	-1.330321429	-0.375621429	-0.977821429	-0.877121429	-1.044021429	-1.005121429	-0.528921429	-1.898021429	-1.197421429	-0.679121429	-2.468621429	-1.336521429	-0.328621429	-0.648121429	-2.955321429	-1.574521429	-4.378621429	-4.072021429	-1.682521429	-1.466921429	-3.173421429	-3.371021429	-0.974221429	-0.741721429	0.383278571	-0.764821429	-0.157721429	-0.374321429	-1.330021429	-2.140121429	-1.294721429	-2.264721429	-0.754821429	-1.817621429	-1.109321429
WID:189702	WID:189702 || IMAGE:461488 || MAP: || Transcribed locus ||	1	-0.232892857	-0.039592857	-1.379992857	-0.766292857	-0.124392857	-9.334592857	-0.849592857	-0.143092857	-0.713292857	-0.127892857	-1.309592857	-0.977892857	0.233407143	-0.077992857	0.175907143	-0.630592857	1.278807143	0.760907143	0.659607143	-1.804992857	-0.213392857	0.573807143	-1.043392857	-0.518592857	-1.194692857	0.614407143	-1.050692857	-1.090392857	-9.677492857	-3.672492857	-0.140692857	-0.426092857	-1.493292857	-7.825592857	0.832107143	0.638007143	0.492507143	0.690807143	0.342607143	-0.400192857	-0.351592857	-0.569192857	-1.145292857	-0.490392857	0.028607143	-1.153092857	-0.404392857
WID:279837	WID:279837 || IMAGE:739235 || MAP:2q37.3 || STK25 -- Serine/threonine kinase 25 (STE20 homolog, yeast) ||	1	-1.757033333	0.632066667	0.286866667	0.807866667	0.060566667	0.373866667	1.114866667	0.142366667	1.486666667	-0.549233333	1.742066667	-0.773633333	-0.407933333	0.437566667	-1.263433333	0.352966667	0.575066667	0.185266667	0.006966667	1.623666667	1.591866667	0.360966667	0.889566667	0.603866667	1.770666667	0.187366667	2.069866667	0.631266667		0.702166667	0.414066667	1.275366667	-0.062633333	1.377466667	1.174666667	1.751266667	1.478166667	1.036166667	-0.041833333	0.878766667	2.251366667	1.345766667	1.349566667	0.756866667	1.597766667	1.165966667	0.713266667
WID:188227	WID:188227 || IMAGE:292008 || MAP: || IMPDH2 -- IMP (inosine monophosphate) dehydrogenase 2 ||	1	-1.201378571	0.535721429	1.137221429	0.149821429	1.319221429	1.316621429	1.529021429	0.392121429	1.839621429	0.306721429	0.935621429	-0.224578571	-1.586578571	0.314921429	-2.103978571	1.289521429	-0.125778571	-0.781178571	0.576421429	1.130521429	0.804521429	0.514621429	2.087021429	0.508121429	1.414721429	0.297021429	1.692621429	-0.127678571	-0.023078571	1.154421429	0.883421429	1.650021429	0.027521429	0.822121429	1.074721429	1.406121429	1.435721429	0.896521429	0.233821429	0.264421429	1.764521429	1.684421429	1.519121429	0.708421429	1.701921429	1.389221429	1.081921429
WID:185314	WID:185314 || IMAGE:823982 || MAP: || TRIM26 -- tripartite motif-containing 26 ||	1	-2.253792857	-0.198692857	-1.121192857	-0.173492857	-0.712492857	-0.335392857	-0.952892857	-1.243492857	0.423807143	-2.141792857	-0.437792857	-1.416492857	-1.420792857	-0.968492857	-1.479792857	-0.647092857	-0.732292857	-0.792592857	-1.241692857	-0.184192857	-1.134992857	-0.761392857	-0.173992857	-0.157292857	0.061007143	-0.580292857	0.026807143	-0.567192857	-1.818592857	-0.432992857	-0.284692857	0.043107143	-0.783092857	-0.798392857	-0.704892857	-0.248592857	0.479907143	-0.676192857	-0.820592857	-0.616092857	-0.171192857	-0.632092857	-0.515992857	-1.358592857	-0.203792857	-0.265792857	-0.635592857
WID:185096	WID:185096 || IMAGE:853906 || MAP:19 || M4-50 mRNA for HLA class I antigen ||	1	-2.072864286	-1.541764286	-1.421864286	-0.866164286	-1.463164286	-1.161164286	-1.805264286	-1.923864286	-0.452164286	-1.443464286	-1.913064286	-1.129064286	-1.605264286	-1.978364286	-1.772064286	-0.810664286	-1.958964286	-1.781964286	-1.105164286	-2.358564286	-1.019264286	-1.028264286	-0.940164286	-1.383664286	-1.207564286	-1.990864286	-0.778164286	-1.282964286	-1.248664286	-1.706364286	-1.334264286	-0.584964286	-1.853964286	-0.842164286	-0.534964286	-1.026564286	0.447335714	-1.773164286	-0.911164286	-1.145264286	-1.135564286	-0.977964286	-1.127164286	-2.337964286	0.149735714	-1.597364286	-1.488964286
WID:185751	WID:185751 || IMAGE:814123 || MAP:22q13.1 || NCF4 -- Neutrophil cytosolic factor 4, 40kDa ||	1	-0.703514286	0.743285714	-1.477214286	-0.997014286	0.466585714	-9.447014286	-0.652514286	-0.160814286	-0.751914286	-0.821814286	-1.585114286	-1.602414286	-0.190014286	-0.847514286	0.015885714	-0.426714286	0.920985714	0.461185714	0.676085714	-1.005814286	-0.628614286	0.595685714	-0.968914286	-0.513514286	-0.546214286	0.042885714	-2.888014286	-0.465814286	-0.144214286	-10.32831429	0.741085714	-0.575014286	-1.946014286	-9.932414286	0.656185714	0.392185714	0.639585714	0.682885714	0.395485714	-0.687614286	0.168385714	-1.795714286	-0.344914286	-0.916514286	-0.010414286	-0.746714286	-0.907114286
WID:189166	WID:189166 || IMAGE:277476 || MAP:20p11.21 || CST7 -- Cystatin F (leukocystatin) ||	1	0.493035714	0.681935714	-0.286664286	-1.579664286	0.014335714	-9.194764286	-0.667464286	0.672235714	-10.70936429	-0.007664286	-1.219464286	0.111635714	0.563235714	-0.270864286	0.101635714	-0.238564286	1.495335714	0.964235714	0.893235714	-10.93176429	-0.364464286	0.716635714	-0.293564286	0.311235714	-2.065964286	0.113335714	-1.015164286	-1.091464286	-4.683864286	-1.472964286	0.392435714	0.209135714	-1.000064286	-0.171964286	0.581335714	0.703435714	2.159535714	1.149035714	1.575635714	-0.808064286	0.255435714	-0.365564286	-0.342064286	0.366835714	-0.082364286	-0.773164286	-1.345564286
WID:189887	WID:189887 || IMAGE:878587 || MAP:17p13.2 || MGC32124 -- Hypothetical protein MGC32124 ||	1	0.012491667	0.260491667	0.936591667	0.780291667	0.718891667		0.690391667	0.391891667	1.362591667	0.261691667	0.483991667	-0.163308333	-0.265508333	0.452791667	-0.363008333	0.053791667	0.132891667	0.191091667	0.675491667	0.098491667	0.277091667	-0.070608333	1.738891667	0.401191667	0.124391667	-0.301908333	-0.162208333	1.078491667	-0.246908333	1.396591667	0.232291667	0.582991667	-0.324708333	0.191491667	-0.457808333	0.512691667	0.401491667	0.401191667	0.339391667	0.666691667	0.878491667	-0.211308333	0.850591667	0.466191667	0.955991667	0.765991667	0.731391667
WID:187449	WID:187449 || IMAGE:32299 || MAP:18p11.2 || IMPA2 -- Inositol(myo)-1(or 4)-monophosphatase 2 ||	1	-1.320478571	0.212721429	-0.001878571	0.663021429	-0.052478571	-1.316778571	1.036121429	1.329521429	0.202821429	1.821021429	0.903221429	0.643121429	-1.694378571	-0.534578571	-1.115478571	0.646721429	0.079521429	-1.122778571	1.543621429	-0.230478571	0.449021429	-0.287578571	-0.183078571	0.847221429	-0.094978571	0.608721429	0.728521429	1.300121429	0.546621429	1.077421429	-0.575378571	0.873121429	0.060621429	2.090521429	0.578121429	2.337321429	1.754121429	-0.675278571	-0.255078571	1.749921429	0.779021429	0.630021429	1.614121429	-0.262978571	1.742621429	2.051221429	1.640021429
WID:275079	WID:275079 || IMAGE:200402 || MAP:20q11.22 || C20orf129 -- Chromosome 20 open reading frame 129 ||	1	-0.659746154	0.795953846	-0.566246154	0.777253846	1.047953846		1.350953846	0.610153846	0.893553846	0.029653846	0.574053846	0.030453846	-0.331446154	0.050753846	-0.990546154	0.544753846	-0.276646154	-0.330446154	0.486853846	0.662153846	-0.023246154	-0.683446154	0.507953846	0.286853846	1.282753846	0.951553846	1.336853846	0.992653846	0.906453846	1.105453846	0.709553846	0.406453846	-0.520946154	0.261353846	-1.030446154	0.214853846	1.332653846	0.109453846	-0.001546154	1.776653846	1.236653846	-0.154046154	3.106553846	0.753853846	2.347553846	1.613153846	0.127253846
WID:282377	WID:282377 || IMAGE:2568505 || MAP:19p13 || SGTA -- Small glutamine-rich tetratricopeptide repeat (TPR)-containing, alpha ||	1	-0.94265	0.24025	-0.10775	0.06505	-0.08515	-0.11575	0.45395	-0.13305	0.74345	0.55785	0.46365	-0.57345	-1.32405	-0.39705	-0.72305	-0.05195	-0.34075	-0.33245	0.68485	0.21455	0.24205	-0.32815	0.59315	5.00E-05	0.48225	0.00415	0.83555	0.12405		0.51515	-0.34865	0.19925	0.18795	1.37515	0.07415	1.14715	1.19855	0.42495	0.78215	0.25465	1.13975	0.66335	0.78565	0.16365	0.88805	0.81665	0.20725
WID:188427	WID:188427 || IMAGE:810891 || MAP: || LAMA5 -- laminin alpha 5 ||	1	-0.548821429	0.090878571	1.257078571	2.190178571	0.902178571	2.559578571	1.729578571	-0.823621429	1.356078571	0.363278571	1.348678571	0.602678571	0.430378571	-0.410021429	-0.560821429	1.402578571	-1.742421429	-0.256521429	-0.743621429	2.116878571	1.525678571	0.691678571	3.050778571	-0.149721429	1.471878571	-0.768421429	2.797678571	0.876778571	0.680678571	2.134478571	-0.142121429	0.453578571	1.562478571	1.566378571	0.005578571	-0.016821429	0.414678571	-0.127421429	-0.073621429	2.042278571	1.728678571	2.729878571	1.243178571	-0.465621429	1.424778571	1.324478571	0.830178571
WID:186309	WID:186309 || IMAGE:40056 || MAP:15q23 || CSPG4 -- Chondroitin sulfate proteoglycan 4 (melanoma-associated) ||	1	-1.210815385	0.627884615	2.290584615	2.447184615	0.802784615	2.859784615	2.409084615	-1.499615385	2.475884615	0.861884615	2.096784615	2.693284615	-1.312215385	0.609484615	-0.934015385	1.155584615	-2.467715385	-0.244415385	0.791684615	2.013884615	2.669884615	1.166184615	3.905884615	0.673884615	1.237084615	-1.271615385	3.703584615	-1.558415385	0.685484615	3.798584615	-0.257115385	0.945684615	4.045984615	3.282484615	-0.535415385	0.188484615	0.154184615	0.209084615	-0.190915385	1.777984615	1.299584615	3.147384615	2.387684615	0.726384615	2.090184615	0.898184615	1.073184615
WID:189189	WID:189189 || IMAGE:511633 || MAP:9p12 || DDX58 -- DEAD (Asp-Glu-Ala-Asp) box polypeptide 58 ||	1	-0.4952	-0.8698	-0.1344	-1.1681	-1.3935	-0.1124	-1.9998	-0.8815	-0.7652	0.394	-0.5206	0.0152	-0.8061	-0.8846	-0.3892	-0.2733	-0.7493	-1.2507	-0.7522	-0.7839	-0.8299	-0.8349	-2.2446	-0.532	-1.2153	-0.5934	-0.5721	0.2335	-1.1195	-0.4848	-1.2862	-0.8831	-0.5293	-0.0114	-1.0134	-1.1081	-0.5715	-0.6446	-0.092	-1.2226	-0.7393	-0.8154	-1.2843	-0.7819	-0.5188	-1.3636	-0.1072
WID:187692	WID:187692 || IMAGE:148469 || MAP: || TYROBP -- TYRO protein tyrosine kinase binding protein=DAP12=DNAX activation protein 12=KARAP-b=killer activating receptor associated protein in NK cells ||	1	-0.815457143	-1.285357143	-2.235657143	-1.738357143	-1.150257143	-2.662257143	-1.958657143	-1.946657143	-1.436057143	-1.325757143	-2.012557143	-2.017257143	-0.911357143	-1.528557143	-1.148357143	-0.778857143	-1.779857143	-1.456857143	-0.052857143	-7.619157143	-1.063157143	-0.325057143	-2.021157143	-1.656357143	-0.999857143	-0.424457143	-2.905457143	-2.210057143	-1.527257143	-3.206157143	-1.998257143	-1.297157143	-2.068357143	-1.561057143	-2.083157143	-0.319557143	0.930542857	-1.052157143	0.330542857	-1.276357143	-1.063657143	-2.463157143	-1.049557143	-2.260457143	-0.606157143	-2.133757143	-1.122357143
WID:185439	WID:185439 || IMAGE:1469292 || MAP:Xp11.23 || PIM2 -- Pim-2 oncogene ||	1	-1.210521429	-0.816421429	-2.045821429	-1.192021429	-1.167821429	-1.490921429	-1.781721429	-1.231621429	-1.622121429	-1.605321429	-1.373021429	-1.229521429	-1.435821429	-1.475021429	-1.069621429	-1.225621429	-1.412521429	-1.347221429	-1.176821429	-1.873921429	-1.131921429	-0.594121429	-1.463221429	-1.165421429	-1.422521429	-0.623021429	-0.677321429	-1.791721429	-1.921521429	-1.369821429	-0.768121429	-0.986121429	-1.763521429	-2.988821429	-1.722921429	-0.542721429	2.015678571	0.662978571	-1.092721429	-0.523021429	-0.030221429	-1.764921429	-1.394521429	-1.522421429	-1.135121429	-1.521021429	-1.775121429
WID:186548	WID:186548 || IMAGE:79624 || MAP: || SP110 -- HNPP=nuclear phosphoprotein=interferon-induced protein 41, 30kD ||	1	-0.115228571	-0.302728571	0.172371429	-1.374528571	-1.030328571	0.245871429	-1.610328571	-0.482428571	-0.576528571	0.574071429	-0.964128571	0.142071429	-0.030528571	-1.422328571	0.002671429	-0.271928571	-0.349128571	-0.594328571	-0.431528571	-1.372528571	-0.173328571	-0.883628571	-2.044728571	-0.050228571	-0.985428571	-0.474328571	-0.066028571	-0.461128571	-0.835628571	-0.379628571	-0.790828571	-0.137528571	-0.229728571	0.591371429	-1.319928571	-0.776328571	-0.049628571	-0.311928571	0.443371429	-1.253228571	0.169771429	-0.713328571	-0.869228571	-0.371028571	-0.538928571	-1.496428571	-0.231828571
WID:190104	WID:190104 || IMAGE:1523116 || MAP:17q21.3 || ABI3 -- ABI gene family, member 3 ||	1	0.502392308	-1.579007692	-0.900607692		-0.049807692	-8.736307692	0.313792308	-0.184307692	-1.556307692	-0.332107692	-0.952307692	-1.280407692	0.707092308	-0.123107692	-0.007207692	-0.113007692	-0.235307692	-0.228207692	0.708992308	-9.770207692	-0.796407692	0.175392308	-1.383307692	0.693992308	-1.607707692	-0.480007692	-0.951307692	-0.675307692	0.993192308	-1.421807692	-0.421807692	-0.200607692	-0.839907692	-0.139607692	-2.700807692	0.687492308	0.616692308	0.567592308	1.148292308	-0.956707692	0.096792308	-1.063007692	0.472692308	-0.519207692	-0.326107692	-1.393007692	-0.581307692
WID:275080	WID:275080 || IMAGE:223661 || MAP:2qter || FRZB -- Frizzled-related protein ||	1	-0.56985	0.68105	-0.22915	0.76145	0.71155	-0.51675	1.08185	0.95895	1.23605	-0.08095	0.40835	-0.31615	-0.55335	0.17935	-0.87275	0.33345	-0.76175	-0.44275	0.45415	0.64895	0.45125	-0.59115	0.81325	0.47845	1.18005	0.51915	3.32245	0.61815	0.49455	1.11755	0.62235	0.66345	-0.03945	0.47325	-0.50745	0.27655		0.34785	0.25545	1.54035	1.59685	-0.08765	1.42745	-0.14265	1.96695	1.27195	0.23605
WID:188489	WID:188489 || IMAGE:742125 || MAP:15q24-q2 || LOXL1 -- Lysyl oxidase-like 1 ||	1	-0.482518182	-0.155418182	0.968781818	1.789281818	0.551081818	1.141281818	0.554881818	-0.709218182	1.553281818	0.407381818	1.124481818	0.171881818	-0.749218182	-0.212718182	-0.449018182	0.195481818	-1.020818182	-0.184718182	0.184781818	1.385581818	1.483981818	-0.237318182	1.809781818	0.706981818	0.984181818	-1.254318182	-0.385518182	0.143181818	0.648081818	1.695981818	-0.662418182	-0.232918182	0.857381818	1.521581818	-0.521118182	0.541881818		-0.204918182	-1.038418182	2.601481818	1.231981818	1.767381818	-0.080818182	-0.294818182	1.807381818	1.875581818	3.916381818
WID:279987	WID:279987 || IMAGE:755855 || MAP:Xp22.32 || SLC25A6 -- Solute carrier family 25 (mitochondrial carrier; adenine nucleotide translocator), member 6 ||	1	-1.288264286	0.765935714	0.356835714	0.010435714	0.276735714	0.607435714	1.474135714	1.608735714	1.321335714	0.304835714	1.497435714	-0.206464286	-1.355164286	0.380035714	-1.225964286	-0.018364286	1.005635714	0.354435714	1.245835714	0.511935714	0.912135714	0.586935714	1.376435714	0.671635714	2.309235714	0.098035714	1.756835714	0.100835714	1.021235714	0.090935714	0.449835714	1.524135714	0.533735714	0.872935714	0.822735714	2.236035714	1.320235714	1.391935714	0.597435714	0.861935714	2.217235714	1.448935714	1.887335714	0.800235714	2.427135714	1.145835714	1.760435714
WID:278107	WID:278107 || IMAGE:146882 || MAP:20q13.12 || UBE2C -- Ubiquitin-conjugating enzyme E2C ||	1	-0.2694	-0.0219	0.3493	2.8366	0.6379		2.1023	-0.2409	0.8238	1.0891	1.3034	0.2009	-0.4479	0.6597	-0.5173	0.636	-1.0763	-0.5037	0.0498	0.8599	0.9396	-0.1907	1.6567	-0.1184	1.7165	-0.3713	0.9706	1.0855	0.305	1.2438	0.8067	-0.0676	-0.1199	1.256	-1.2703	0.4613	0.3549	0.0616	0.1006	1.7256	1.6309	0.4652		0.5164	2.3773	2.7865	1.172
WID:186489	WID:186489 || IMAGE:80948 || MAP:4q21 || IGJ -- Immunoglobulin J polypeptide, linker protein for immunoglobulin alpha and mu polypeptides ||	1	1.021771429	-1.030228571	-0.947228571	-0.779728571	-1.407528571	-0.790928571	-2.065228571	-0.561528571	-1.610528571	-0.675928571	-1.210828571	0.577871429	-0.830528571	-0.292228571	-0.674528571	0.104071429	-0.883828571	-0.709028571	-1.199928571	-1.947328571	-1.317628571	-0.534528571	-0.559428571	-1.086928571	-0.720828571	-0.555928571	-1.224328571	-1.154528571	-1.868228571	-1.530428571	-1.287728571	-0.848628571	-1.168928571	-1.290328571	0.846971429	-0.849728571	3.550971429	0.144671429	-0.686728571	0.053971429	-0.144528571	-1.524428571	-1.356128571	-0.636828571	-1.543428571	-0.608328571	-1.187428571
WID:189110	WID:189110 || IMAGE:323693 || MAP:7q22.1 || AP1S1 -- Adaptor-related protein complex 1, sigma 1 subunit ||	1	-0.342525	-0.133125	0.342575	0.615375	0.478475		1.358375	0.063175	0.561275	1.090275	0.421875	0.478375	0.362475	-0.602225	0.115475	-0.308025	1.015175	0.182775	-0.303825	-0.113325	0.234375	0.405075	1.343475	0.315375	0.155375	0.242975	0.745375	0.353075		0.108075	-0.066125	0.196475	0.194575	1.490975	1.126575	0.327875	0.375675	-0.846925	-0.410325	0.448075	1.127275	0.857575	1.320975	-0.144325	0.398175	0.808475	0.682075
WID:281909	WID:281909 || IMAGE:2239304 || MAP:3q26.3-q || LAMP3 -- Lysosomal-associated membrane protein 3 ||	1	-3.048557143	-3.018257143	-2.151457143	0.954542857	-2.845457143		-1.468657143	-2.682957143	-3.062557143	6.085042857	-1.478257143	-1.338157143	-2.336957143	-1.783057143	-3.128057143	-2.090057143	-2.319157143	-2.465557143	-2.220657143		-2.656057143	-2.641057143	-1.615257143	-2.828757143		-2.097757143		-0.185357143		-2.046957143	-1.947757143	-2.304557143	-2.305657143	-1.713057143	-1.561457143	-1.805257143	-0.621957143	-2.656357143	-2.543457143	0.416142857	-2.096857143	-2.233657143	-1.141557143	-1.648857143	-0.599157143	-0.477157143	-0.701357143
WID:188710	WID:188710 || IMAGE:811582 || MAP:9q21.33 || GOLPH2 -- Golgi phosphoprotein 2 ||	1	-1.459242857	-0.298242857	-1.532842857	-0.316542857	-0.847242857	-3.514442857	-1.471142857	-1.312542857	-0.360442857	-1.738442857	-1.081342857	-1.679842857	-2.302442857	-0.728242857	-2.294742857	-0.608442857	-1.646442857	-1.039842857	-0.852842857	0.070857143	-2.324042857	-1.765742857		-0.602942857	-0.428642857	-1.055942857	-1.340042857	-0.776742857		-0.289342857	0.459557143	-1.119442857	-1.351142857	-1.511742857	-1.674242857	-1.423342857	0.530057143	-0.545742857	-0.991942857	0.057857143	-0.884442857	-1.067742857	-1.017642857	-1.051642857	0.268057143	-0.610442857	0.829557143
WID:281908	WID:281908 || IMAGE:2239016 || MAP:4p16.3 || WHSC1 -- Wolf-Hirschhorn syndrome candidate 1 ||	1	-2.621661538	-2.633361538		6.681838462	-1.938861538		-1.546861538	-2.682761538			-1.568361538	-1.406561538	-2.463461538	-1.719061538	-2.709661538	-1.951861538	-2.623761538	-2.691661538	-2.437461538		-2.520561538	-2.849361538	-1.800461538	-2.426061538		-2.260761538		-0.619661538	-1.979061538	-1.718261538	-2.401161538	-2.301761538			-2.228361538	-2.160561538	-0.222461538	-2.639861538	-2.780261538	-0.648461538	-2.271761538	-1.912961538		-2.368461538	-1.579761538	-0.773761538	0.552838462
WID:282604	WID:282604 || P22988 || MAP: || interferon stimulated gene (20kD) ||	1	-1.133766667	-1.314666667	-1.097566667		-0.218666667		-0.668466667	-0.331866667		-0.086566667	-1.410566667	-0.591766667	-0.834066667	-1.611266667	-0.246366667	0.180233333	-1.428066667	-1.377866667	-0.087866667		-0.594166667	-0.594866667	-1.027266667	-1.150266667		-0.659466667	-1.058266667	-0.952966667	-0.072466667	-1.051766667	-0.979666667	-1.045366667	-1.138766667		-0.466066667	-0.979266667	-0.636066667	-1.053366667	-1.187866667	-1.588966667	-1.842166667	-1.392866667	0.141433333	-1.306466667	-1.104466667
WID:184830	WID:184830 || IMAGE:796984 || MAP:Xp21.1 || CYBB -- Cytochrome b-245, beta polypeptide (chronic granulomatous disease) ||	1	-0.694514286	-0.911914286	-2.956214286	-1.448414286	-1.749514286	-6.988614286	-1.360114286	-1.029114286	-2.051214286	-2.168414286	-1.747214286	-2.232314286	0.434485714	-0.674214286	-0.801714286	-1.416314286	-0.203714286	-1.264814286	-0.337614286	-4.434914286	-1.822214286	-1.145414286	-2.487714286	-1.525214286	-0.642214286	-1.120514286	-2.773214286	-1.386714286	-4.144314286	-4.142214286	-1.880214286	-1.985514286	-3.069514286	-2.920414286	-0.497714286	-0.925614286	1.650185714	-1.157414286	-0.205714286	-0.365514286	-1.044214286	-2.717014286	-0.704414286	-0.386314286	-1.109814286	-2.816614286	-0.580614286
WID:279690	WID:279690 || IMAGE:588911 || MAP:12q24.1 || OAS1 -- 2',5'-oligoadenylate synthetase 1, 40/46kDa ||	1	-1.541485714	-0.509585714	-0.864585714	-1.657885714	-1.006785714	-0.303185714	-0.896785714	-0.805185714	-0.669985714	-0.283285714	-1.062285714	-0.480885714	-1.099985714	-1.485185714	-1.840185714	-1.100885714	-1.165985714	-1.005485714	-0.296685714	-1.811585714	-1.471885714	-1.521685714	-1.392385714	-0.545485714	-1.333785714	-1.073985714	-0.454085714	-0.489085714	-2.256285714	-0.624085714	-1.274985714	-0.714485714	-0.832485714	-0.252185714	-1.638785714	-0.723785714	-0.719285714	-0.832485714	-0.012885714	-1.256685714	-0.547385714	-1.117685714	-0.193085714	-0.759085714	-0.530385714	-1.314685714	-0.491585714
WID:186502	WID:186502 || IMAGE:897982 || MAP: || Full-length cDNA clone CS0DB007YN01 of Neuroblastoma Cot 10-normalized of Homo sapiens (human) ||	1	0.111342857	-0.068257143	0.828742857	0.542842857	0.443842857	0.589442857	0.642642857	-0.221857143	1.346742857	0.631242857	0.901142857	0.181642857	0.113642857	-0.965957143	0.173142857	0.441442857	0.234042857	-0.053057143	0.712042857	0.616342857	0.725442857	0.157942857	0.639342857	0.347842857	0.873742857	0.249742857	0.101042857	0.391442857	-0.284357143	0.598442857	-0.219157143	0.234942857	0.033242857	1.393842857	0.862142857	0.942642857	1.002942857	0.186642857	1.127342857	0.274242857	1.686542857	1.036342857	1.003742857	0.382442857	1.062342857	0.143842857	0.885242857
WID:184328	WID:184328 || IMAGE:740925 || MAP:8p12-p11 || INDO -- Indoleamine-pyrrole 2,3 dioxygenase ||	1	-1.276438462	-1.418638462		-1.735038462	-1.315138462			-1.138538462	-1.464438462	-2.103338462	-2.045338462	-0.789338462	-0.659338462	-1.562238462	-0.919538462	-1.349638462	-1.178038462	-0.940038462	-1.983138462	-2.122138462	-1.464838462	-1.285638462	-1.097438462	-1.256438462	-1.685938462	-2.042738462		-2.304038462	-0.963038462		-1.088138462	-1.633338462			-0.093338462	-1.751538462	-1.269938462	-1.584338462	-1.969438462	-1.468738462	-1.269438462	-1.320138462	-0.269538462	-1.658438462	-1.718638462	-1.791438462	-2.072938462
WID:187450	WID:187450 || IMAGE:202897 || MAP:19q13.4 || LILRB2 -- Leukocyte immunoglobulin-like receptor, subfamily B (with TM and ITIM domains), member 2 ||	1	-0.268964286	-0.173764286	-2.081564286	-3.061964286	-0.901964286	-6.844664286	-1.393764286	-0.094864286	-0.255764286	-1.975164286	-2.816064286	-1.007164286	0.185035714	-1.265864286	-0.176564286	-1.049564286	1.684935714	0.658335714	-0.310164286	-12.34446429	-0.435864286	0.028635714	-1.240364286	-0.651364286	-3.092464286	-0.364564286	-2.907264286	-2.027064286	-0.103164286	-3.051564286	0.152735714	-0.228864286	-2.336064286	-2.143264286	1.036035714	-0.229664286	0.981435714	0.733735714	0.069435714	-1.727064286	-0.296964286	-1.135164286	-0.853164286	-0.280564286	-0.821264286	-2.964564286	-2.284864286
WID:188098	WID:188098 || IMAGE:746168 || MAP:10p12.1 || RAB18 -- RAB18, member RAS oncogene family ||	1	-1.201464286	-0.453864286	-2.131564286	-0.878064286	-0.968464286	-4.408264286	-0.656964286	-1.580464286	-1.837064286	-0.791464286	-1.067364286	-1.855364286	-0.552564286	-2.304964286	-1.471764286	-1.223264286	0.004035714	-0.568864286	-0.132764286	-3.150364286	-1.170564286	-0.350464286	-1.172564286	-0.845864286	-1.686264286	-0.315664286	-2.853064286	-0.126464286	-2.247964286	-3.206864286	-1.580464286	-1.064764286	-2.811764286	-2.738064286	-0.429164286	-0.445664286	0.802935714	-0.490964286	-0.427364286	0.190635714	-1.128164286	-2.235064286	-0.380264286	-1.677864286	-0.630264286	-0.773864286	-0.818464286
WID:282541	WID:282541 || P33111 || MAP: || colony stimulating factor 2 receptor, beta, low-affinity (granulocyte-macrophage) ||	1	-1.38495	0.56105	-1.42625	-1.52045	-2.77225	-7.13625	-0.51105	0.37825	-3.08835	-1.66375	-1.66495	-0.40355	-0.92285	-2.73665	-1.07355	-1.34975	1.19485	0.62035	-1.30755	-2.73765	-1.96975	-0.89275	-1.08015	-0.19985	-1.71095	-0.87905	-2.18815	-0.61655	-11.59565	-2.52365	-0.75155	-0.33175	-1.83335	-1.27685	-0.18755	-1.01995	1.23795	0.31785	-0.40045	-0.30315	-1.68695	-2.22325	-0.82975	0.25175	-1.08965	-1.14215	-1.40635
WID:191243	WID:191243 || IMAGE:2143529 || MAP:3q13 || TCRIM -- T cell receptor interacting molecule ||	1	-1.008428571	0.051771429	-1.477328571	0.070271429	-0.310628571	-10.30682857	-1.038928571	0.020971429	-1.471428571	0.150171429	-0.398128571	-1.207428571	-1.457028571	-0.014428571	-0.303028571	-0.856728571	0.415471429	0.063771429	0.344271429	-2.451528571	-1.235428571	-0.422928571	-1.450628571	-0.641528571	-0.673028571	0.501871429	-2.093528571	0.147871429	-0.716728571	-1.888328571	-0.129128571	-0.639828571	-1.631628571	-1.043928571	0.090571429	-0.196428571	0.899171429	0.520471429	-0.679928571	-0.042328571	-0.756928571	-1.227528571	-0.398328571	-0.890628571	-0.656128571	0.396271429	0.153671429
WID:280999	WID:280999 || IMAGE:1538637 || MAP:9q34.2 || KIAA0605 -- KIAA0605 gene product ||	1	-1.895628571	-0.809428571	-0.483428571	-1.656428571	-1.031528571	-0.472928571	-1.249828571	-1.257828571	-2.210728571	-0.139428571	-0.752428571	-0.967928571	-1.225428571	-2.840028571	-0.464128571	-1.548828571	-1.217128571	-1.946328571	-0.310528571	-2.308928571	-1.715228571	-0.627628571	-1.018028571	-0.590428571	-1.908528571	-0.627628571	-1.020828571	-0.784728571	-0.477128571	-0.823428571	-1.390628571	-0.942828571	-1.351028571	-0.973628571	-1.005028571	-0.857828571	0.173971429	-0.715228571	-0.778828571	-0.920528571	-1.703228571	-1.121628571	-0.018428571	-1.787328571	-1.634828571	-1.085928571	-0.825128571
WID:191094	WID:191094 || IMAGE:2516114 || MAP:1q25 || NCF2 -- Neutrophil cytosolic factor 2 (65kDa, chronic granulomatous disease, autosomal 2) ||	1	-0.591521429	0.791578571	-1.108521429	-0.327821429	-0.189121429	-10.49442143	-0.006921429	0.273778571	-0.613821429	-0.431021429	-0.996521429	-0.647321429	0.324478571	0.667978571	-1.140521429	-0.145321429	2.175978571	0.889078571	1.114178571	-0.641121429	-0.537821429	0.347178571	-0.483621429	0.349278571	0.090878571	0.745778571	-2.037721429	-0.423821429	-10.07932143	-2.041821429	-0.308721429	0.641778571	-1.634321429	-1.503821429	0.508378571	0.732178571	0.551178571	0.941578571	1.736378571	0.215278571	-0.845721429	-0.995921429	0.086478571	-0.192521429	0.761778571	-0.410521429	0.178278571
WID:275455	WID:275455 || IMAGE:770997 || MAP:7p14.3 || NT5C3 -- 5'-nucleotidase, cytosolic III ||	1	-2.648542857	-0.492842857	-1.675242857	-0.433842857	-1.912242857	1.185757143	-1.466842857	-0.730042857	-0.547042857	-1.365042857	-1.470442857	-1.321442857	-2.155642857	-0.583442857	-2.277842857	-1.691642857	-0.710542857	-1.525042857	0.182257143	0.344957143	-2.271542857	-2.655142857	-0.547942857	-0.749642857	-0.036042857	-1.256242857	-0.966742857	-0.142042857	-1.338342857	0.654357143	0.255757143	-0.813242857	-1.005142857	-1.529642857	-2.150142857	-1.089442857	0.722157143	-0.736742857	-0.307842857	-0.616342857	-1.608342857	-1.103142857	-1.381142857	-1.394342857	-1.233242857	-0.437642857	-2.184642857
WID:186901	WID:186901 || IMAGE:235155 || MAP: || FCER1G -- FCERI=Fc epsilon receptor gamma chain=High affinity immunoglobulin epsilon receptor gamma-subunit precursor ||	1	-1.660985714	-1.182885714	-2.072085714	-0.741185714	-0.578385714	-2.179185714	-1.472985714	-1.207185714	-0.781985714	-0.988485714	-1.193185714	-1.565985714	-0.736985714	0.594614286	-0.958585714	0.567714286	-1.089885714	-1.155785714	-0.171885714	-1.988285714	-0.816985714	0.326314286	-1.500085714	-1.272185714	-0.622685714	-0.296185714	-2.076085714	-1.421985714	-1.448385714	-2.022185714	-1.481485714	-0.862485714	-2.119085714	-3.236685714	-1.552785714	-0.141885714	0.468714286	-1.595085714	0.482914286	-0.841185714	-1.482985714	-1.421585714	-0.824985714	-2.487285714	-0.785885714	-0.934085714	-0.748685714
WID:191256	WID:191256 || IMAGE:2224726 || MAP: || CXCR3 -- CXCR3=G protein-coupled receptor 9=CKR-L2=chemokine receptor for Mig and IP-10 on activated T lymphocytes ||	1	-1.212241667	-0.810241667	-1.329241667		-1.099141667	-9.923341667	-1.717041667	-0.641741667	-2.117941667	0.302658333	-0.625641667	-1.560141667	-0.860941667	-0.478341667	-1.351041667	-0.858241667	-1.874541667	-0.541941667	-0.583241667	-3.983041667	-1.557541667	-1.182341667	-2.151941667	-0.492141667		-0.944541667	-1.706441667	-0.249341667	-0.057341667	-2.147341667	-0.720141667	-0.792441667	-1.685641667	-1.792241667	-2.043841667	-0.760041667	-0.100641667	-0.584741667	-0.107541667	-0.370241667	-0.962841667	-1.850941667	-4.449341667	-1.145741667	-1.503041667	-1.343641667	-0.579941667
WID:274757	WID:274757 || IMAGE:2563224 || MAP:1p36.2 || PIK3CD -- Phosphoinositide-3-kinase, catalytic, delta polypeptide ||	1	-0.566814286	-0.615414286	-1.186714286	-0.938714286	-0.975114286	-2.311114286	-1.206814286	-0.684114286	-0.265514286	-1.712414286	-0.607014286	-1.300614286	-0.987514286	-1.216614286	-0.870114286	-1.484714286	0.244685714	-0.608814286	-0.175814286	-0.923214286	-1.683314286	-0.898014286	-0.841514286	-0.516414286	-0.964314286	-0.406114286	-1.078714286	-0.395214286	-1.825814286	-1.721714286	-0.736014286	-0.746414286	-1.558814286	-1.765514286	-0.571114286	-0.531814286	0.833285714	-0.158614286	-0.636814286	0.018585714	-0.311214286	-1.472114286	-1.464314286	-0.819714286	-0.207814286	-0.539714286	-1.252414286
WID:189278	WID:189278 || IMAGE:812217 || MAP:5q13.3 || PDE8B -- Phosphodiesterase 8B ||	1	0.092515385	0.165915385		0.218415385	-0.245684615	1.046315385	0.300415385	0.281915385	1.076715385	-0.590484615	0.123015385	0.778815385	0.429315385	-0.133384615	-0.007884615	0.047015385	0.309215385	0.543715385	-0.921984615	0.675515385	-0.103784615	-0.128284615	1.391015385	2.230315385	0.222015385	0.860715385	1.772615385	0.695515385	0.662215385	0.952015385	-0.246484615	0.673315385	1.084715385		0.088915385	-0.169384615	0.515215385	-0.730084615	-0.809984615	0.261015385	-0.208284615	0.321215385	0.812915385	0.223915385	0.535915385	0.465915385	-0.368984615
WID:282634	WID:282634 || P41886 || MAP: || IRF 7 -- interferon regulatory factor 7 ||	1	-0.473746154	-0.488146154	-0.925146154		-0.070046154		0.294153846	-0.241346154		0.509253846	-1.940546154	-1.448946154	0.139853846	-2.267146154	-0.216746154	-0.696046154	-0.041346154	-0.029946154	0.113553846	-5.344846154	-0.717346154	-0.591646154	-0.982946154	-0.260546154	-2.188146154	-0.019546154	-1.019946154	-0.660646154	-0.304546154	-1.174346154	-0.783746154	-1.251346154	-1.527646154		-0.707846154	-0.617646154		-0.650346154	0.366553846	-1.436446154	-0.794346154	-1.424146154	0.670953846	-0.298346154	-1.198346154	-1.938646154	-0.833246154
WID:187431	WID:187431 || IMAGE:303109 || MAP: || P2RY5 -- purinergic receptor (family A group 5)=RB intorn-encoded putative G-protein coupled receptor ||	1	-1.271064286	-0.019964286	-0.183364286	-0.166064286	-0.806264286	-0.127564286	0.089535714	0.066235714	1.208235714	-0.676564286	-0.429364286	-0.973064286	-0.928364286	-0.145364286	-0.675364286	-1.573764286	0.615535714	-0.227564286	0.386635714	-0.927164286	-1.439064286	-0.671164286	-0.223764286	-0.461464286	-0.506264286	0.002035714	-2.428764286	0.025235714	0.087935714	-0.954864286	-0.423764286	-0.044664286	-1.014664286	-1.163764286	1.210335714	-0.272164286	0.034535714	-0.035564286	0.587935714	-0.249564286	-0.363264286	-1.668364286		-0.368264286	-0.095964286	-0.315564286	-0.116664286
WID:282649	WID:282649 || P47381 || MAP: || IRF 2 -- interferon regulatory factor 2 ||	1	0.268707143	-0.295892857	-2.301192857	-1.220092857	-0.947392857	-1.743292857	-1.691292857	-0.237192857	-0.128192857	-2.131992857	-1.631892857	-2.040092857	0.084707143	-1.624792857	-0.670392857	-1.407592857	0.666407143	-0.344892857	0.296207143	-2.197392857	-1.758292857	-0.838392857	-1.702892857	-0.567592857	-1.443892857	0.517307143	-1.347292857	-1.638092857		-2.580392857	-0.891092857	-0.280792857	-1.450792857	-1.956092857	-1.674492857	-0.704992857	1.409007143	0.223207143	-0.172192857	-0.476292857	-0.976192857	-1.876292857	-1.225692857	-0.637492857	-1.120192857	-1.609692857	-0.850092857
WID:184918	WID:184918 || IMAGE:809507 || MAP:16p13.3 || HCFC1R1 -- Host cell factor C1 regulator 1 (XPO1 dependant) ||	1	-0.341007692	-0.115107692	0.767192308	0.151392308	-0.026107692		-0.247807692	-0.084507692	0.456392308	0.703692308	-0.029307692	1.029292308	0.015092308	-0.212107692	0.398392308	0.237792308	-0.011407692	0.008292308	0.164592308	0.043292308	0.698592308	0.814592308	0.274592308	-0.205607692	0.769192308	0.046692308	0.662392308	-0.149007692		0.812692308	-0.746907692	-0.407307692	0.780292308	1.241292308	0.422192308	0.454492308	-0.091807692	-0.285207692	0.131292308	0.141392308	0.831892308	0.605392308		0.191292308	0.661392308	0.035192308	0.625392308
WID:185939	WID:185939 || IMAGE:342378 || MAP: || DUSP5 -- DUSP5=dual specificity phosphatase 5= induced by serum stimulation and heat shock ||	1	-0.919771429	-0.385771429	-2.348271429	-1.455171429	-1.094371429	-1.826571429	-0.472071429	-0.104271429	-0.495371429	-1.908471429	-1.635271429	-1.933771429	-0.813571429	-1.303471429	-0.627071429	-0.803871429	0.735228571	-0.764971429	-0.233471429	-1.264071429	-1.055371429	-0.148971429	-1.496571429	-0.128171429	-0.010271429	-0.397671429	-0.925271429	-1.477371429	-1.514571429	-0.617671429	0.162828571	-0.654671429	-0.763871429	-1.602371429	-0.128771429	0.468628571	0.593028571	-0.379371429	-0.558871429	-1.733371429	-0.632971429	-1.629871429	-0.842571429	-0.765771429	-0.696071429	0.550228571	-0.946571429
WID:190042	WID:190042 || IMAGE:624372 || MAP:3q12.1 || SIAT10 -- Sialyltransferase 10 (alpha-2,3-sialyltransferase VI) ||	1	-0.445258333	0.118641667	0.497141667	0.732641667	0.152241667	0.712241667	0.382441667	-0.373458333	1.095741667	1.417741667	1.392141667	0.353241667	0.216341667	-0.417858333	0.152041667	-0.394058333	0.203141667	0.122341667	-0.104858333	0.633041667	0.471941667	0.189341667	1.403341667	0.056841667	1.151941667	0.352841667	1.253841667	0.942241667	0.075641667	0.383241667	-0.146158333	0.367141667	-0.142658333	0.514741667	1.063241667	0.653541667	0.449941667	-0.273858333	-0.080358333	0.325541667	1.180341667	0.696841667	1.085041667	-0.227658333	0.450541667	0.964341667	1.235341667
WID:191172	WID:191172 || IMAGE:2411738 || MAP:1p35.1-p || KPNA6 -- Karyopherin alpha 6 (importin alpha 7) ||	1	0.683015385	-0.481384615	-0.968484615	-0.542384615	-1.032084615	-2.928384615		-0.467384615	-0.454484615	-0.425484615	-0.335184615	-1.270084615	-0.782884615	0.958315385	-0.066984615	-0.258484615	-1.083584615	-0.371584615	0.414715385	-1.033484615	-0.512584615	0.036515385	-1.447084615	-0.765784615	-0.860084615	-0.236884615	-1.339984615	-0.831384615	-0.554484615	-1.562484615	-0.392084615	-0.285384615	-1.395284615	-3.313384615	-0.234884615	0.148415385	0.350015385	-0.248884615	0.283715385	-1.045784615	0.067415385	-0.594784615	-0.670984615	-1.760384615	-0.391384615	-1.218184615	-1.003084615
WID:188246	WID:188246 || IMAGE:755176 || MAP: || TRIM26 -- tripartite motif-containing 26 ||	1	-3.266164286	-0.464364286	-1.324264286	-0.581564286	-0.738864286	-0.464364286	-1.146664286	-1.067764286	0.246335714	-2.393864286	-0.551064286	-1.489864286	-1.320964286	-1.061664286	-1.519264286	-0.987564286	-0.159664286	-0.836064286	-1.273464286	-0.277764286	-1.243164286	-0.726864286	-0.264864286	-0.145864286	-0.066164286	-0.613064286	-0.046164286	-0.595364286	-2.596364286	-0.587464286	-0.501364286	-0.384964286	-0.895564286	-0.557064286	-0.054264286	-0.355964286	0.298735714	-0.651364286	-0.897164286	-0.662864286	-0.079664286	-0.546064286	-0.938364286	-1.065364286	-0.124464286	-0.497064286	-0.656764286
WID:279715	WID:279715 || IMAGE:271978 || MAP:6q14-q21 || NT5E -- 5'-nucleotidase, ecto (CD73) ||	1	-1.854307143	-0.810307143	-0.984507143	-1.071607143	-0.976607143	-10.78540714	-1.586507143	-1.144907143	-1.726007143	-2.469307143	-0.804007143	-2.084307143	-1.531707143	-2.174307143	-2.260607143	-0.630907143	-1.383807143	-1.064207143	-0.317507143	-1.100007143	-2.918007143	-2.437607143	-1.201707143	-0.644207143	-0.828407143	-0.946107143	-1.658007143	-0.472407143	-1.628107143	-0.337407143	-0.790607143	-0.720407143	-0.917307143	-1.418007143	-3.151707143	-1.605507143	-0.959007143	-0.717507143	-0.329907143	-0.065407143	-1.049907143	-1.387107143	-1.796707143	-1.294707143	0.107692857	-0.800407143	-0.735807143
WID:280964	WID:280964 || IMAGE:1417825 || MAP:7q21.2-q || TRRAP -- Transformation/transcription domain-associated protein ||	1	-0.342491667	-0.025391667	0.295608333	0.536008333	-0.429291667	1.046108333	0.718308333	-0.131191667	0.531208333	0.635208333	0.406608333	-0.097591667	-0.654091667	-0.269291667	-0.210291667	-0.063291667	-0.403491667	-0.535791667	0.021608333	0.211008333	0.386208333	-0.109091667	-0.046791667	-0.049191667	0.390808333	0.108608333	1.432808333	0.391508333	0.444808333	0.472608333	-0.074391667	0.173308333	0.718708333	0.906508333	-0.155691667	-0.074491667	0.602808333	-0.040591667	0.605708333	0.031508333	0.490508333	0.588708333	0.679908333	0.220708333	0.510008333	-0.079891667	0.927808333
WID:186329	WID:186329 || IMAGE:727292 || MAP:12p13.3 || CD163 -- CD163 antigen ||	1	-0.752978571	-0.643278571	-1.366578571	-1.322178571	-0.669078571	-4.897578571	-1.580178571	-1.065178571	-1.428178571	-1.692978571	-2.232378571	-1.012178571	-1.462978571	-1.025978571	-1.286678571	0.698521429	-0.766678571	-1.601678571	-0.287978571	-1.965178571	-1.369978571	-0.998678571	-1.471478571	-0.394778571	-0.570678571	-1.785878571	-2.471978571	-1.400678571	-1.536678571	-2.869778571	-1.019278571	-0.442978571	-2.704978571	-2.198178571	-0.297678571	-0.941278571	0.909821429	-0.049178571	0.524321429	-0.441878571	-1.235078571	-2.783878571	-0.313178571	-1.140378571	-0.374478571	-1.463978571	-1.142978571
WID:184831	WID:184831 || IMAGE:724615 || MAP: || CHC1 -- RCC1=regulator of chromosome condensation ||	1	-0.093933333	-0.078033333	-0.174433333	0.881766667	-0.112633333	0.890966667	0.743266667	0.165266667	0.200366667	-0.040733333	0.924866667	0.079466667	0.184166667	0.396466667	0.097066667	0.107366667	1.057366667	-0.097033333	0.078566667	0.794466667	0.517166667	0.132866667	0.650066667	0.078566667	0.756066667	0.618866667	-0.017633333	0.441466667	-0.016833333	0.231166667	-0.443033333	0.188666667	-0.077733333	0.629966667	-0.045233333	0.422766667	0.674766667	-0.000133333	0.218866667	0.948566667	1.025766667	1.368066667	-0.020233333	0.228766667	0.548766667	1.074866667	0.714266667
WID:184758	WID:184758 || IMAGE:788654 || MAP:17q24-q2 || GRB2 -- Growth factor receptor-bound protein 2 ||	1	-0.247814286	-0.215714286	-1.623814286	-0.372314286	-1.117614286	-10.60281429	-1.369914286	-0.403314286	-1.078814286	-0.810014286	-1.317214286	-0.713914286	-0.338114286	-1.081714286	-0.345514286	-3.846314286	0.614085714	0.130585714	-0.491014286	-1.012614286	-0.986714286	-0.951214286	-1.498214286	-0.809414286	-0.236814286	-0.495514286	-1.901414286	-1.546714286	-0.589614286	-1.945114286	-0.436014286	-0.408014286	-1.266514286	-1.189314286	0.408885714	-0.391114286	0.565685714	0.168885714	-0.034014286	-0.534814286	-0.236514286	-0.432014286	-1.399314286	-0.476714286	-0.318314286	-0.737814286	-1.069214286
WID:187423	WID:187423 || IMAGE:725395 || MAP: || UBE2L6 -- ubiquitin-conjugating enzyme E2L 6 ||	1	-1.538592857	-1.342292857	-1.479992857	-1.398492857	-1.326692857	-1.110592857	-2.361892857	-1.856392857	-0.176292857	-1.988792857	-1.758392857	-1.807992857	-1.791892857	-1.073992857	-1.578492857	-0.484892857	-0.835492857	-1.569692857	-0.555592857	-1.820892857	-1.659492857	-0.894492857	-2.212992857	-1.278992857	-0.761392857	-1.476392857	-2.761792857	-1.205592857	-3.032792857	-1.003192857	-1.669992857	-0.677192857	-1.122192857	-0.867192857	-1.185592857	-0.784392857	0.480107143	-0.963392857	-0.413292857	-1.594792857	-0.490292857	-0.588192857	-1.733592857	-1.860492857	-0.226592857	-2.173092857	-1.165492857
WID:282570	WID:282570 || P18162 || MAP: || early growth response 3 ||	1	0.491616667	1.013216667	0.485416667	3.065416667	0.070616667	2.083816667	0.484516667	0.251916667	2.253616667		0.582316667	-0.041583333	-0.108483333	2.027916667	-0.755283333	0.641716667	-0.012283333	0.088416667		2.837716667	1.056616667	1.112116667	1.523516667	0.536016667	2.685516667		1.918116667	0.252516667	2.062216667	2.390116667	0.514016667	1.726816667	1.613116667	0.812416667	1.053416667	1.688016667	0.879416667	0.261216667	0.588016667	1.597816667	1.190416667	1.306216667		1.917616667	0.962116667	4.200216667
WID:274011	WID:274011 || IMAGE:746072 || MAP:8p21.1 || ELP3 -- Elongation protein 3 homolog (S. cerevisiae) ||	1	0.178961538	-0.140838462			-0.225238462			-0.319038462	-0.471638462		-0.772338462		-0.641238462	0.131561538	0.010461538	0.262561538	-0.202438462	-0.057138462	0.087861538	-1.351138462	0.032461538	-0.383638462		-0.250938462		-0.111438462	-0.057438462	-1.311738462	-0.233538462		0.010261538	-0.029738462	-0.319938462		-0.187138462	-0.159538462	0.312261538	-0.335638462	-0.681938462	-0.316238462	-0.420938462	-0.265238462		-0.956338462	-0.163238462	-0.867838462	-0.357638462
WID:278085	WID:278085 || IMAGE:133199 || MAP: || Unknown ||	1	-0.697192308	-0.454592308	-1.676892308	-2.273092308	-2.134892308	-10.71699231	-2.961692308	-0.675692308	-1.924292308	-1.348692308	-1.553492308	0.049807692	-1.335892308	-0.075792308	-1.468492308	-2.206492308	1.144307692	0.196507692	-0.658792308	-3.291792308	-11.90969231	-2.148792308	-3.017892308	-0.724792308	-2.316192308	-0.119992308	-2.918192308	-0.530792308	-10.81009231	-2.826392308	-0.675592308	-0.953192308	-1.398792308	-2.295792308	-0.323592308	-1.981092308	1.609907692	0.655607692	1.165707692	-1.374792308	-2.004092308	-1.083092308	-4.319392308	-0.345492308	-2.122892308	-2.204292308	-1.816892308
WID:187986	WID:187986 || IMAGE:208764 || MAP:16p13.3 || HBA2 -- Hemoglobin, alpha 2 ||	1	-0.1977	0.5213	-0.0825	-1.831	-0.1735	-9.8978	-0.7943	0.3087	-0.8345	-0.7672	-1.6818	0.1463	-0.2954	-2.4178	0.001	0.2288	0.6992	0.1529	0.7328	-12.4213	-0.877	-0.232	-0.173	0.0036	-2.4059	-0.5502	-1.1519	-0.0882	-10.9619	-1.0502	-1.0363	-0.2451	-1.1904	-0.0701	0.5678	0.3863	1.5437	0.681	1.1716	-0.7879	0.142	-0.4118	-0.4564	0.4459	0.129	-1.241	-0.6451
WID:184425	WID:184425 || IMAGE:810156 || MAP: || DTYMK -- Deoxythymidylate kinase ||	1	0.1809	0.6302	0.2412	0.7654	0.583	-1.0433	1.4494	0.2039	0.5713	-0.4011	0.1215	0.3266	0.0093	-0.0114	0.4602	0.566	-0.1083	0.4275	0.1074	0.4984	0.7099	0.3298	1.1618	0.4039	0.3217	-0.1641	0.287	0.6398	0.7501	0.7187	0.104	0.423	-0.2071	0.7381	1.0143	0.402	0.9753	0.1032	-0.2587	0.3287	1.3962	0.6336	1.0402	0.3787	0.8359	1.198	0.0549
WID:184503	WID:184503 || IMAGE:753897 || MAP:16q21 || AMFR -- Autocrine motility factor receptor ||	1	-0.474507143	0.551492857	0.870592857	1.259092857	0.644792857	0.833592857	1.040292857	0.901092857	0.871692857	-1.703707143	0.373892857	0.970392857	0.302592857	1.081692857	0.290392857	0.792792857	0.293892857	0.107992857	1.172392857	0.845692857	-0.381307143	-0.222007143	1.159092857	1.086192857	0.930292857	0.081492857	1.355292857	0.230092857	0.911092857	2.809192857	0.670892857	1.592992857	0.566992857	0.238492857	0.718592857	-0.067107143	0.151192857	0.107992857	0.982092857	0.312992857	0.534192857	0.388292857	0.876692857	0.649592857	0.853992857	0.481492857	0.064092857
WID:187451	WID:187451 || IMAGE:755952 || MAP: || PLXNB1 -- plexin B1=KIAA0407=transmembrance protein=putative receptor for semaphorins ||	1	-1.348671429	-0.290071429	0.624128571	1.412028571	0.094828571		1.985628571	-0.086971429	1.397528571	1.188928571	1.019728571	0.270928571	-0.962171429	-0.506771429	-1.173471429	0.769828571	-0.974371429	-0.721971429	-1.130971429	1.398628571	1.968728571	0.079128571	1.945028571	-0.225471429	0.944228571	-0.159571429	2.200128571	-0.254571429	-0.090771429	1.407128571	0.085828571	0.660428571	0.757028571	0.663028571	0.366128571	0.253928571	0.171428571	-0.430771429	-0.485971429	1.329228571	1.873928571	2.046828571	1.323828571	-0.837971429	1.524928571	1.050428571	0.437628571
WID:185742	WID:185742 || IMAGE:897720 || MAP:Xp11.22- || TRO -- Trophinin ||	1	-0.6759	0.6203	0.4857	0.8298	0.0376	0.6754	0.4986	-0.3046	1.2037	-0.2662	0.718	-0.0338	0.1021	0.6242	-0.4167	0.0179	-0.0833	-0.2117	0.0151	1.7249	0.5148	0.062	0.7411	0.5067	1.236	-0.0127	0.4754	-0.1654	-1.0653	0.6453	0.0992	0.3317	0.2544	0.6541	1.5019	0.4532	0.8608	0.4002	0.3365	0.6678	1.3025	0.622	0.5239	-0.2906	0.7419	1.0026	0.2502
WID:190758	WID:190758 || IMAGE:1631187 || MAP:19p13.2 || COL5A3 -- Collagen, type V, alpha 3 ||	1		-0.903872727		2.128027273	-0.408672727		0.915927273	-0.805472727	0.938627273		0.705327273	-0.345672727	0.010527273	-0.750472727	-0.683572727	-0.375272727	-0.219872727	0.222127273	-1.109272727		-0.352272727	-0.423272727	1.004527273	-0.036272727	1.502027273	-0.783972727	1.182327273	0.855227273			-0.659072727	-0.101472727	-0.080772727	2.824827273	-0.034572727	-0.180572727	1.462527273	-0.999472727	-1.495372727	1.225527273	0.823827273		0.830027273	-0.407172727	1.334727273	1.348727273	2.025527273
WID:185119	WID:185119 || IMAGE:130201 || MAP: || ICAM2 -- CD102=ICAM-2=intercellular adhesion molecule 2 ||	1	0.721985714	0.302985714	-0.384614286	-2.510614286	-0.031714286	-9.102914286	-0.737614286	1.631785714	-0.693614286	-1.111914286	-1.957214286	-0.057514286	0.542985714	-1.334414286	0.601485714	-1.264514286	2.066285714	1.072085714	0.479385714	-11.48541429	-0.011014286	0.678785714	-1.384714286	0.197385714	-2.093714286	-0.785414286	-1.108414286	-1.404114286	-0.108314286	-1.443114286	0.513485714	-0.160214286	-1.266014286	-1.027314286	1.010885714	0.605985714	0.873885714	0.611385714	-0.046614286	-1.779914286	0.394785714	-1.073314286	-0.590014286	0.075985714	-0.018014286	-1.700514286	-1.069614286
WID:184092	WID:184092 || IMAGE:1460110 || MAP:14q11.2 || PSMB5 -- Proteasome (prosome, macropain) subunit, beta type, 5 ||	1	-0.156371429	0.208528571	0.494328571	0.023228571	0.147228571	1.007128571	0.587228571	-0.057071429	0.833128571	0.062328571	-0.071471429	0.141928571	-0.335471429	-0.817071429	-0.361471429	0.423628571	-0.350771429	-0.733071429	0.214328571	0.219528571	0.612228571	0.086028571	0.718328571	0.227728571	0.190228571	-0.156671429	0.638128571	-0.276471429	0.090828571	0.848728571	-0.023471429	0.746328571	0.118528571	0.961028571	0.211928571	0.877828571	1.105628571	0.204428571	0.010428571	0.036728571	1.026828571	0.602428571	0.535228571	-0.195471429	1.018628571	0.712528571	0.110928571
WID:187536	WID:187536 || IMAGE:297895 || MAP:6p21.3 || LST1 -- Leukocyte specific transcript 1 ||	1	0.231164286	0.074664286	-1.028035714	-2.064635714	-0.723335714	-9.943335714	-0.565835714	0.074264286	-1.353535714	-0.118835714	-1.842235714	-1.175835714	0.296064286	-0.795535714	-0.269735714	-0.420735714	-0.169735714	0.282964286	0.046264286	-2.759835714	-1.077335714	0.423064286	-1.372335714	0.622764286	-1.455235714	-0.645135714	-1.420835714	-0.997835714	1.140964286	-2.314435714	-0.637235714	-0.273435714	-1.393935714	-0.741735714	-1.782035714	0.047664286	0.834264286	0.162264286	0.195164286	-0.621235714	-0.209535714	-1.419235714	-0.457035714	-0.653435714	-0.428935714	-2.476335714	-1.026835714
WID:187286	WID:187286 || IMAGE:739511 || MAP: || PKMYT1 -- Myt1 kinase=membrane-associated tyrosine- and threonine-specific cdc2-inhibitory kinase ||	1	0.1885	0.3974		0.5495	0.512		0.6137	0.2796	0.7594	-1.0048	0.3716	0.3776	0.3089	-0.765	0.5492	0.6756	0.428	0.3395	-0.4838	0.3493	0.8643	0.4619	0.8274	0.4686	0.2259	0.203	0.2868	-0.7971			0.6239	-0.0008		1.8828	0.8757	0.6843	1.1976	-0.0924	-0.5907	0.0401	1.2885	1.4108	1.1599	-0.0685	1.3129	0.7153	-0.6552
WID:184982	WID:184982 || IMAGE:80186 || MAP: || T-cell receptor active beta-chain ||	1	-1.381657143	-0.698357143	0.000942857	-1.132757143	-0.233457143	0.411242857	-0.747257143	-0.633757143	-1.375957143	-0.231657143	-0.767357143	-0.071157143	0.468142857	-2.151157143	-0.166557143	-1.361357143	0.337142857	-0.311057143	-0.703657143	-2.205757143	-0.817457143	0.056542857	-0.276457143	-1.289257143	-2.005857143	-0.513457143	-0.517457143	-0.754857143	-0.472557143	-0.597457143	-0.675457143	-0.736357143	-0.558457143	-0.415657143	0.632642857	-0.102557143	1.471642857	-0.803957143	0.063842857	-0.748357143	-0.763657143	-0.208157143	0.546542857	-0.669357143	-0.770157143	-1.117657143	-1.159457143
WID:279286	WID:279286 || IMAGE:1575263 || MAP:15q22.33 || SMAD3 -- SMAD, mothers against DPP homolog 3 (Drosophila) ||	1	-0.714876923	0.123723077	-1.435776923	-0.948976923	-0.745576923	-9.869076923	-1.077676923	-0.356076923	-2.110176923	-1.181176923	-0.876176923	-1.143276923	-0.976576923	-1.259976923	-1.104376923		0.888623077	0.415623077	0.572023077	-10.24527692	-1.976476923	-1.131576923	-0.910976923	-0.412676923	-1.722576923	0.155423077	-1.820476923	-1.098676923	-9.590376923	-3.360976923	-0.202276923	-0.471976923	-2.161476923	-2.100876923	-0.258876923	-0.754076923	1.341023077	-0.024576923	-0.023076923	-0.355076923	-1.908176923	-2.254976923	-0.657376923	0.066523077	-0.875976923	-1.779676923	-0.195876923
WID:273929	WID:273929 || IMAGE:219709 || MAP:3q29 || LRCH3 -- Leucine-rich repeats and calponin homology (CH) domain containing 3 ||	1	-0.10695	-0.14725	0.15465	-0.34995	-0.66105			-0.21615	-0.29885	0.53805	-0.19915	-0.23375	-0.50455	0.26735	-0.19355	-1.10865	-0.18585	-0.10405	0.35365	-0.99705	-1.12425	-0.93195	-0.89925	-0.30855	-0.80025	0.39015	-0.85845	0.10325			-0.33165	-0.36805	-0.30915		-0.56155	-0.28225	-0.64085	-0.02025	1.88105	-0.24395	-0.08535	-0.49785		-0.39935	-0.33895	-0.71135	-0.42815
WID:274311	WID:274311 || IMAGE:1609795 || MAP: || Unknown ||	1	-0.227858333	0.634541667	0.524641667	0.603341667	0.457441667	0.672341667	0.835741667	0.193141667	1.596641667	0.955641667	0.500341667	0.123041667	-0.052858333	-0.493258333	-0.425058333	0.289441667	0.165341667	-0.571458333	0.287041667	0.878541667	1.131541667	-0.312158333	0.195741667	0.380041667	0.346141667	-0.246058333	1.007941667	0.160341667	0.661341667	1.656341667	0.576741667	0.668441667	0.257041667	0.560841667	-0.627258333	1.324641667	0.648741667	0.241841667	0.528941667	0.119541667	1.564541667	0.069741667	0.570741667	0.791441667	1.519941667	0.852741667	0.135441667
WID:277797	WID:277797 || IMAGE:1032781 || MAP:12q13.3 || STAC3 -- SH3 and cysteine rich domain 3 ||	1	-0.309825	-0.252225	-0.917125		-0.751825		-1.438925	-0.180625	-1.321025	0.275675	-0.614725		0.312675	0.029375	-0.482325		0.773675	0.365975	0.287375	-3.007125		-0.676925	-1.223125	-0.262725		0.274075		-0.283125		-2.320425	-0.447625	-0.503925	-1.129325		0.463875	-0.606825		-0.177225	0.047375	-0.847325	-0.383625	-0.690125		-0.148225	-0.993125	-1.328125	-0.064825
WID:185963	WID:185963 || IMAGE:22918 || MAP:1p35-p33 || EBNA1BP2 -- EBNA1 binding protein 2 ||	1	-0.681642857	-0.412542857	0.767157143	0.679057143	0.225057143	0.307657143	1.721957143	0.564357143	1.343357143	-1.073142857	0.898257143	-0.193142857	-0.753442857	0.361457143	-0.525742857	0.126357143	0.202757143	-0.214442857	0.904657143	1.078457143	0.813057143	-0.001642857	1.977157143	0.724857143	2.417957143	-0.091742857	2.991557143	-0.170142857	1.393357143	1.743357143	-0.065342857	0.938257143	0.650357143	1.830657143	1.848357143	1.291757143	-0.064242857	-0.085142857	0.411957143	0.513657143	0.821057143	1.774357143	1.461857143	1.029757143	1.800457143	1.031957143	0.181857143
WID:277585	WID:277585 || IMAGE:124737 || MAP:7p22 || CHST12 -- Carbohydrate (chondroitin 4) sulfotransferase 12 ||	1	-0.9215	-0.6417		-0.2732	-0.6827			-0.2922	0.1496	0.0744	-0.5521	-0.5271	-0.1315	-0.7556	-0.4742	-0.7486	0.3656	0.0761	-0.0247	-2.023	-0.6744	-0.4449	-0.2104	-0.5689	-0.7564	-0.0325	-1.0328	-0.002			-0.8041	-0.554	-1.0515		-0.074	-0.2371	-0.3022	-0.0681	0.1552	-0.2807	-0.5022	-0.8572		-0.6829	-0.1358	-0.0961	-0.1551
WID:282466	WID:282466 || P02393 || MAP: || LLT1 -- lectin-like NK cell receptor ||	1	-0.530858333	0.411641667	-0.768058333		0.270641667		0.248641667	0.193041667	-1.339158333		-1.742758333		0.007141667		-0.042258333	-2.326258333	0.850041667	0.606941667	0.776541667	-10.14565833	-1.366758333	-0.937058333	-1.443258333	0.576541667		0.195141667	-0.604158333	-0.983158333	-0.280758333	-1.817358333	-0.368758333	-0.599358333	-1.042558333		-0.116458333	-0.826858333	-0.190258333	0.044341667	0.806341667	-1.130558333	-0.448058333	-0.851358333	0.281341667	0.110241667	-2.047458333	-2.167958333	-1.238058333
WID:189655	WID:189655 || IMAGE:704410 || MAP:3p21.3-p || TREX1 -- Three prime repair exonuclease 1 ||	1		-0.853525	-1.573825		-0.916225	-9.740025	-1.137125	-0.308425	-0.648025	-0.079225	-1.251825	-1.162225	-0.740925	-0.901025	-0.303125	-0.944425	0.109075	-0.147925	-0.237025	-1.955925	-0.133725	-0.481925	-1.997525	-0.924725	-1.237925	-0.380325		-0.606025	-0.907125	-2.567825	-0.804225	-1.142925	-1.172225		-0.554725	-0.241025	-0.046325	-0.478025	-0.294625	-1.109525	-0.084625	-1.088725		-1.443925	-0.260025	-0.947925	-0.254225
WID:184629	WID:184629 || IMAGE:827132 || MAP: || RAC2 -- ras-related C3 botulinum toxin substrate 2 (rho family, small GTP binding protein Rac2) ||	1	-0.7156	-0.707	-1.6453	-1.5206	-0.8023	-3.0168	-1.413	1.0555	-1.5839	-1.6661	-1.3349	-1.9308	-1.0862	-3.3713	-0.8929	-0.7358	-1.1078	-1.4051	-1.7222	-12.1851	-1.916	-0.6907	-1.4302	-0.8384	-2.2847	-2.0282	1.4394	-1.8905	-3.0489	-2.5478	-0.6171	-0.4106	-2.6537	0.2273	-0.971	-0.4386		-0.1614	-1.1729	-0.8903	0.3307	-2.1627	-1.613	-1.3525	-0.6483	-1.8115	-1.3983
WID:186718	WID:186718 || IMAGE:814478 || MAP: || BCL2A1 -- A1=Bfl-1=GRs=Bcl-2 related protein ||	1	-0.409435714	0.801064286	-1.011635714	-0.655535714	-1.643135714	-9.661135714	0.198364286	-0.029535714	-0.636935714	-1.196735714	-0.970835714	-1.107335714	-0.710035714	0.063964286	-0.818535714	-1.097535714	0.321764286	-0.258835714	0.595564286	-3.365235714	-1.460035714	-0.224535714	-0.967835714	0.374564286	-0.247935714	0.103764286	-1.705635714	-0.858635714	-11.46843571	-1.769735714	-0.092035714	-1.114535714	-1.599635714	-1.850535714	-0.583735714	-0.339235714	0.381064286	0.483164286	1.394864286	-0.559535714	-0.534435714	-1.589235714	-0.631435714	-0.373435714	0.019364286	-0.925935714	-1.082835714
WID:189148	WID:189148 || IMAGE:897597 || MAP:17p13 || GEMIN4 -- Gem (nuclear organelle) associated protein 4 ||	1	0.14255	-0.10805	0.11715	0.97925	0.05905		0.00475	-0.31195	0.27975	0.73295	0.15855	0.00095	0.35265	-0.42575	0.38045	-0.02235	0.27665	-0.03285	-0.21045	0.45015	0.80855	0.32905	0.65855	0.05435	0.88635	0.04605	0.00665	0.27875	0.26235	0.37145	-0.05005	0.07175	-0.23865	0.33305	-0.49475	-0.07905	0.40485	-0.12225	0.04015	0.52135	0.94545	0.37025	0.40595	-0.09995	0.40335	0.46715	0.30015
WID:183967	WID:183967 || IMAGE:588911 || MAP:12q24.1 || OAS1 -- 2',5'-oligoadenylate synthetase 1, 40/46kDa ||	1	-0.598428571	-1.033828571	-0.639628571	-2.240328571	-1.346028571	-0.607428571	-1.570128571	-0.697328571	-1.662328571	-0.330928571	-2.051728571	-0.419628571	-0.511528571	-1.855528571	-0.658128571	-1.486628571	-0.013228571	-0.835228571	-1.082528571	-3.220228571	-1.162428571	-0.976328571	-2.069728571	-1.220328571	-2.169528571	-1.157228571	-0.804228571	-1.113428571	-1.150528571	-1.166028571	-1.161828571	-1.295428571	-1.493128571	-0.348428571	-0.617628571	-0.967128571	-0.716628571	-1.283628571	-0.499528571	-1.661028571	-0.996128571	-1.171728571	-0.200028571	-0.777928571	-0.689428571	-1.949928571	-0.792628571
WID:184964	WID:184964 || IMAGE:491403 || MAP:1p36.3-p || TNFRSF1B -- Tumor necrosis factor receptor superfamily, member 1B ||	1	0.463685714	0.131585714	-0.747414286	-1.167114286	-0.189014286	-2.720814286	-0.506214286	0.752985714	-0.459714286	-1.552014286	-1.333114286	-0.966814286	0.092485714	-0.519114286	-0.073214286	-0.336814286	0.002785714	-0.194314286	-0.369214286	-2.418414286	-0.010914286	0.066285714	-1.193914286	0.498585714	-1.441014286	-0.891414286	-1.484414286	-0.819314286	0.576685714	-1.828914286	-0.479914286	0.023485714	-1.449614286	-0.681214286	-0.919714286	0.266685714	0.693585714	0.274985714	-0.007514286	-0.972514286	0.126585714	-0.958114286	-0.476914286	-0.333314286	0.003385714	-1.743614286	-1.187214286
WID:190951	WID:190951 || IMAGE:2333826 || MAP:6p25.1 || LY86 -- Lymphocyte antigen 86 ||	1	-0.0286	0.469	-1.5187	-2.2098	-0.9065	-9.9345	-0.4876	-0.2532	-2.2474	-0.4776	-2.2464	-1.4002	-0.4183	-0.3598	-0.4285	-1.1884	1.3562	0.3339	0.3195	-10.7419	-1.0066	-0.4453	-1.1903	0.7286	-2.5183	-0.3053	-1.879	-1.5607	-10.4199	-2.0653	-0.4472	-0.8507	-2.3072	-1.963	-1.1401	-0.3062	1.4084	0.4872	0.4127	-0.928	-0.9198	-1.9778	-0.2755	-0.2177	-0.6894	-2.6575	-0.9356
WID:191187	WID:191187 || IMAGE:2446917 || MAP:9p24 || JAK2 -- Janus kinase 2 (a protein tyrosine kinase) ||	1	0.066914286	0.262914286	-0.999885714	0.215214286	-0.767985714	-2.139485714	-0.340185714	-0.414585714	-0.018985714	-1.279085714	-1.733085714	-2.006085714	-0.953685714	-0.643385714	-0.649285714	-0.977785714	-0.061185714	-0.289485714	-0.403885714	-0.512985714	-0.547585714	-0.887085714	0.079214286	-0.069985714	-1.332085714	-1.215185714	0.483314286	-0.289485714	-0.735085714	-0.047585714	-0.186785714	-0.037985714	-1.730285714	-1.935085714	-1.009085714	-0.153485714	0.465114286	-0.113785714	-0.117885714	-0.543985714	-0.574585714	-1.487985714	-0.435185714	-0.377085714	0.059614286	-0.689085714	-1.360985714
WID:282382	WID:282382 || IMAGE:2568695 || MAP:11q12 || UBE2L6 -- Ubiquitin-conjugating enzyme E2L 6 ||	1	-1.963171429	-1.182671429	-1.440171429	-1.397471429	-1.162571429	-0.942071429	-2.226471429	-1.856771429	-0.144271429	-1.855071429	-1.737571429	-1.679871429	-2.316171429	-1.985471429	-1.902171429	-0.125471429	-0.813671429	-1.643271429	-0.412071429	-1.833471429	-2.043371429	-1.311571429	-2.093871429	-1.304171429	-0.920671429	-2.057171429	-2.389971429	-0.921471429	-2.078971429	-0.737071429	-1.781271429	-0.593471429	-0.937771429	-0.596471429	-1.919571429	-0.791271429	0.498428571	-1.090171429	-0.548771429	-1.466271429	-0.406171429	-0.537571429	-1.460371429	-2.208571429	-0.195471429	-1.991971429	-1.189871429
WID:282496	WID:282496 || P07338 || MAP: || CSPG4 -- chondroitin sulfate proteoglycan 4 (melanoma-associated) ||	1	-1.92525	-1.83575	0.76845	2.01905	0.50195	1.65795	2.92265	-2.10765	0.89715	1.07805	1.03375	0.66325	-1.51025	1.54875	-1.24985	0.09645	-3.14285	-1.72475	1.03995	2.03545	1.76335	0.76625	1.44085	-1.42045	1.87275	-1.54035	2.37075	-1.17965	2.14315	2.07445	-0.98725	-0.62225	2.19135	2.27695	-1.73015	0.53265	0.41855	-1.51785	0.58045	1.20765	1.48945	2.28795	2.87305	-0.91055	1.45335	2.78775	0.86435
WID:186524	WID:186524 || IMAGE:310105 || MAP: || IFIT5 -- retinoic acid- and interferon-inducible 58K protein RI58 ||	1	-0.424641667	-0.620941667	-0.700741667		-0.540341667		-0.892941667	0.935958333	-1.132241667			-0.595941667	-0.532441667	-1.006041667	-0.463641667	-0.546241667	-0.477641667	-0.693741667	-0.962941667		-0.951341667	-0.727441667	-1.495841667	-0.540941667	-0.549141667	-0.712041667	-1.359841667	-0.422441667	-0.649541667		-0.815141667	-0.125441667	-0.964641667		-1.116041667	-0.985341667	-0.970641667	-0.615941667	-0.728241667		-0.725841667	-1.296441667		-0.376641667	-0.977741667
WID:273961	WID:273961 || IMAGE:283191 || MAP:11q23.2 || IGSF4 -- Immunoglobulin superfamily, member 4 ||	1	-0.102061538	0.480638462	-0.017761538	0.395838462	-0.140961538	2.817938462	0.571038462	-0.108561538	1.693238462	1.139638462	1.547238462	-0.005161538	-0.354561538	1.405338462	-0.848561538		0.586938462	-0.155961538	0.429338462	1.521438462	0.272738462	0.058538462	1.164138462	1.048638462	3.036038462	-0.098561538	0.672538462	0.500138462	-0.303561538	1.016538462	0.732338462	0.791938462	1.253738462	0.613138462	0.309638462	0.678738462	1.461538462	0.064638462	-0.082161538	0.491838462	1.099938462	1.470838462	0.001138462	0.300538462	0.866838462	0.910938462	0.249938462
WID:282379	WID:282379 || IMAGE:2568611 || MAP:5q31 || CTNNA1 -- Catenin (cadherin-associated protein), alpha 1, 102kDa ||	1	-0.085858333	-0.292258333	0.592641667	0.957841667	0.028041667		0.119641667	-0.455358333	0.722741667	2.372341667	0.951541667	-0.344358333	-0.439158333	-0.544558333	-0.740558333	0.340941667	-1.002758333	-0.655158333	0.466241667	0.420741667	1.810841667	0.588541667	0.392341667	-0.123458333	1.179141667	-0.048158333	0.612741667	0.732341667	0.506841667	1.103341667	-0.713358333	-0.291458333	0.481741667	1.536441667	-0.904058333	0.830741667	0.983441667	0.000141667	0.767141667	0.626941667	1.204141667	0.466541667	0.433441667	-0.046058333	0.960841667	1.224841667	0.941441667
WID:274411	WID:274411 || IMAGE:740117 || MAP: || IRF7 -- IRF-7=interferon regulatory factor-7 ||	1	-1.080307143	-1.422907143	-2.077007143	-2.730307143	-1.843207143	-10.68960714	-3.617507143	-1.655107143	-1.671907143	-0.725507143	-2.538107143	-2.200707143	-2.284607143	-3.389007143	-1.635507143	-0.946907143	-1.568507143	-1.593207143	-0.954707143	-4.000207143	-0.787207143	-0.986307143	-3.237507143	-1.419807143	-2.664607143	-2.133007143	-2.446407143	-0.711507143	-1.660507143	-2.690407143	-2.032007143	-1.993907143	-2.164307143	-1.966607143	-3.001707143	-1.063807143	-0.986007143	-1.379307143	-0.800207143	-2.222307143	-1.154207143	-2.040107143	-7.359907143	-2.147807143	-0.802207143	-1.921007143	-1.533207143
WID:274777	WID:274777 || IMAGE:2566688 || MAP:10q23.3 || ARL3 -- ADP-ribosylation factor-like 3 ||	1	-1.085507692	0.545592308	0.680392308	0.116992308	0.364492308	0.905392308	0.247892308	0.362092308	1.987192308	-0.376907692	0.409492308	0.344792308	0.338992308	0.398392308	0.151992308	0.066892308	0.862592308	0.643792308	0.913092308	1.031892308	1.044692308	0.840692308	0.284692308	0.783792308	0.881992308	-0.081607692	1.414792308	-0.136407692	-0.497407692	0.670892308	0.934792308	0.905892308	0.616592308	1.166292308	0.321692308	0.677392308	0.942392308	0.204392308	0.404092308	0.163192308		1.082992308	0.204292308	0.312692308	1.441192308	0.762592308	-0.013307692
WID:184311	WID:184311 || IMAGE:727551 || MAP: || IRF2 -- IRF-2=interferon regulatory factor-2 ||	1	-0.462757143	-0.588857143	-1.764157143	-0.814257143	-0.811457143	-1.559157143	-2.101957143	-0.008157143	-0.060057143	-1.294957143	-1.499757143	-1.450257143	-0.747757143	-1.171257143	-0.411157143	-1.189757143	-0.226957143	0.351142857	-0.502157143	-0.827557143	-1.002457143	-0.529557143	-1.570557143	-1.088857143	-0.482557143	-0.361457143	-0.994557143	-1.401457143	-0.694557143	-1.813457143	-0.113157143	-0.460657143	-1.451057143	-3.053157143	-1.099757143	-0.451257143	0.662142857	0.006142857	-1.037657143	-0.421357143	-0.094357143	-1.497957143	-1.414457143	-1.691157143	-0.329457143	-0.844757143	-1.150557143
WID:190026	WID:190026 || IMAGE:415287 || MAP:Xq22.3 || LOC286440 -- Hypothetical protein LOC286440 ||	1	-0.220384615	0.450915385	-0.456684615	-1.054384615	-0.004284615	-9.316984615	-0.951284615	0.239115385	-0.792884615		-0.947084615	-0.204884615	0.010815385	-0.544284615	0.077815385	-0.475884615	0.917615385	0.593815385	0.252615385	-10.00888462	-0.837784615	-0.365884615	-1.420484615	0.258215385		0.356915385		-0.020284615		-1.576684615	-0.463084615	-0.058884615	-1.478784615	-1.410084615	0.359715385	-0.317984615	-0.356084615	0.124215385	0.144215385	-0.726184615	-0.335184615	-0.927484615		0.417915385	-0.651784615	-0.642884615	-0.449084615
WID:186074	WID:186074 || IMAGE:769921 || MAP:20q13.12 || UBE2C -- Ubiquitin-conjugating enzyme E2C ||	1	-0.126007692	0.368892308	0.319392308	1.196892308	0.748792308	0.459492308	0.909892308	0.066792308	1.292992308	0.268292308	1.016592308	0.420192308	-0.393007692	-0.536607692	-0.243307692	0.221992308	-0.382107692	-0.230907692	-0.616007692	1.013792308	0.392692308	0.096592308	1.895692308	1.148192308	0.893792308	-0.324207692	0.880892308	0.215292308	-0.811207692	0.770292308	0.376992308	0.292892308	-0.141907692	1.277492308	0.623292308	1.048192308	0.261292308	0.013592308	-0.690407692	1.061792308	2.149692308	0.626192308	0.787492308	0.209692308	2.125692308	2.016592308	0.513692308
WID:190851	WID:190851 || IMAGE:2239304 || MAP:3q26.3-q || LAMP3 -- Lysosomal-associated membrane protein 3 ||	1	-2.256178571	-2.367278571	-2.113278571	1.458621429	-1.775778571		-1.335878571	-2.218778571	-2.547178571		-1.481478571	-1.321978571	-1.953578571	-1.947878571	-2.332678571	-1.233678571	-1.919278571	-2.128178571	-2.697778571		-2.136178571	-2.009578571	-1.388578571	-2.559678571		-1.840378571		-0.205678571			-1.926878571	-2.096678571	-1.832278571		-1.854678571	-2.075178571	-0.319278571	-2.257678571	-2.252278571	-0.227578571	-1.924378571		-0.785078571	-1.885478571	-0.693878571	-1.268278571	-0.274978571
WID:278937	WID:278937 || IMAGE:1591941 || MAP:12q13.3 || STAT2 -- Signal transducer and activator of transcription 2, 113kDa ||	1	-1.08595	-0.15465	-0.39925	-1.34545	-0.21935	0.23765	-0.86495	-1.04085	-0.58635	0.45015	-0.59905	-1.03285	-1.27075	-1.87795	-1.59735	-0.51225	-1.27055	-0.88005	-0.16195	-1.04845	-1.28985	-0.89575		-0.49935	-1.04435	-0.41955	-0.45935	-0.06295	-1.79735	-0.35195	-1.15405	-0.83785	-0.91095	-0.04725	-1.10125	-0.60745	0.23465	-0.75625	1.09965	-0.80835	-0.04465	-0.60635	0.24495	-0.37245	-0.83235	-1.10725	-0.17675
WID:186985	WID:186985 || IMAGE:768344 || MAP:9p23 || TYRP1 -- Tyrosinase-related protein 1 ||	1	-1.662846154	-0.547846154	3.536953846	2.507253846	0.975853846	2.549853846	2.556253846	-1.261846154	1.732653846	5.871753846	2.036453846	1.406853846	-0.859946154	0.621153846	-0.305746154	-0.752046154	-1.682046154	1.586353846	0.155953846	2.335353846	0.254653846	-0.212346154	4.283553846	-1.130546154	0.375053846	0.381753846	0.559453846	2.129453846	4.242153846	2.615653846	0.423853846	-1.621746154	2.392853846	-0.729246154	0.291653846	0.607753846		-2.111546154	-0.324146154	1.266253846	1.654153846	1.854953846	2.271653846	-0.404346154	1.371853846	2.366553846	4.381153846
WID:273977	WID:273977 || IMAGE:343919 || MAP:4p16.3 || WHSC1 -- Wolf-Hirschhorn syndrome candidate 1 ||	1	-0.639542857	1.012857143	0.406557143	1.245057143	0.814657143	0.258357143	1.123557143	0.437857143	0.646757143	-0.438742857	1.193657143	0.513957143	-0.005042857	1.236057143	0.017257143	0.050557143	0.155457143	0.273957143	1.080257143	1.129257143	-0.334642857	-0.337342857	1.245857143	0.778657143	0.768957143	0.002057143	1.214257143	0.668257143		0.975757143	1.181857143	0.976657143	0.495657143	0.683157143	-0.039442857	0.276257143	0.459557143	0.424957143	0.566857143	0.737057143	1.368257143	0.845257143	0.623157143	1.179557143	0.682957143	1.153257143	0.000557143
WID:185808	WID:185808 || IMAGE:742143 || MAP:11q13 || CD5 -- CD5 antigen (p56-62) ||	1	0.551761538	0.385761538	-1.147638462	-0.618838462	-0.867438462	-9.087538462	-1.630638462	0.352161538	-0.287138462	-0.542738462	-0.683838462	-1.519638462	-0.511738462	-0.609438462	-0.700638462	-0.173938462	-0.027738462	-0.286338462	-0.073638462	-1.592538462	-0.022438462	0.209561538	-1.415538462	0.244061538	-0.217638462	-0.731638462	-0.659238462	-1.032038462	0.772261538	-2.211138462	-0.235738462	0.445261538	-1.430338462	-2.236638462	-0.322138462	0.136061538	0.966861538	0.333561538	0.279461538	-0.508038462	0.362861538	-1.329838462	-1.349038462	-0.493338462	-0.170038462	-1.065438462	-0.977838462
WID:191469	WID:191469 || IMAGE:33525 || MAP:11q12.3 || EEF1G -- Eukaryotic translation elongation factor 1 gamma ||	1	-0.938735714	1.435264286	1.629664286	1.358264286	0.710364286	3.830064286	1.701764286	0.050964286	2.473164286	0.818964286	1.244364286	0.503964286	-1.864535714	0.504964286	-1.709335714	1.363564286	-0.617135714	-0.778735714	1.412164286	1.758564286	2.148464286	1.324564286	1.837064286	1.104164286	2.175064286	-0.304435714	2.208564286	0.785964286	0.950864286	1.610964286	0.067664286	2.071564286	1.589164286	2.732164286	0.891964286	1.926564286	2.409264286	1.839864286	1.567364286	0.805764286	2.737064286	2.504164286	1.430164286	0.396364286	2.441364286	1.240264286	1.062864286
WID:184391	WID:184391 || IMAGE:133213 || MAP:11q21 || FUT4 -- Fucosyltransferase 4 (alpha (1,3) fucosyltransferase, myeloid-specific) ||	1	0.314885714	0.705485714	-0.929314286	-1.159914286	-0.367414286	-9.524414286	-0.754114286	0.758185714	-0.841714286	-1.227914286	-1.806414286	-0.921614286	-0.448014286	-0.095814286	-0.172014286	-0.714914286	0.425685714	0.438985714	-0.101414286	-10.22481429	-0.447314286	-0.294914286	-1.500614286	0.861285714	-0.666214286	-0.629814286	-0.795914286	-0.803614286	-10.84631429	-1.431314286	-0.064814286	0.056185714	-2.249414286	-1.293014286	0.227285714	0.180885714	-0.265214286	0.580185714	-0.056514286	-1.499914286	-0.166614286	-0.901314286	-0.690014286	0.615485714	-0.686014286	-1.575814286	-1.073914286
WID:191011	WID:191011 || IMAGE:2448778 || MAP:11q13 || CTSF -- Cathepsin F ||	1	-0.480638462	-0.329538462	0.141361538	2.903161538	-0.051738462			-0.674938462	1.475361538	-0.134938462	1.039961538		-0.416538462	0.295761538	-0.128738462	0.418061538	-1.199038462	-0.568138462	-0.653638462	2.297161538	2.370861538	0.097961538		-0.696238462	1.720961538	-0.696638462	1.274861538	0.268861538	-1.115038462	1.307561538	2.093261538	1.391561538	0.671461538		-0.746238462	0.678261538	0.622261538	0.283161538	-0.342538462	2.018461538	1.645061538	2.055961538		-0.506638462	1.727261538	0.955361538	1.251961538
WID:186330	WID:186330 || IMAGE:21738 || MAP:4q22-q26 || HADHSC -- L-3-hydroxyacyl-Coenzyme A dehydrogenase, short chain ||	1	-0.958592857	0.620607143	0.327207143	0.749807143	0.502107143	0.801907143		0.779007143	1.555707143	-0.435392857	0.395207143	-0.632092857	-1.112092857	0.089107143	-0.995292857	0.438207143	0.686907143	-0.038292857	0.429807143	1.491407143	0.300307143	0.145207143		0.724207143	0.626807143	-0.815392857	0.983707143	0.051207143		1.439407143	1.705007143	1.571807143	0.080107143	0.059207143	0.037907143	1.553107143	1.159007143	0.812107143	0.351707143	0.371807143	1.370207143	1.475807143	0.391807143	0.312207143	1.079407143	2.066707143	-0.562892857
WID:273578	WID:273578 || IMAGE:811562 || MAP:15q22.3- || NEO1 -- Neogenin homolog 1 (chicken) ||	1	-1.130958333	-0.455258333	0.712041667	2.722341667	0.765841667		3.148841667	-0.581458333	0.354541667	0.598041667	1.645941667	0.815641667	-0.051258333	0.706341667	-0.628058333	0.144741667	-0.497658333	-0.464158333	-0.713858333	1.932741667	-0.326858333	-0.492258333	3.175141667	-0.618658333	1.216741667	0.237241667	1.016341667	1.527041667	0.921941667	1.341741667	0.111141667	0.256341667	0.453441667		-0.121658333	-0.071158333	-0.542658333	-0.633458333	-0.057358333	1.671941667	0.490441667	0.376441667		0.030941667	0.544541667	1.431341667	0.956541667
WID:191464	WID:191464 || IMAGE:31143 || MAP:12q24.2 || RPLP0 -- Ribosomal protein, large, P0 ||	1	-0.149485714	0.417814286	1.068714286	1.041514286	0.782314286	2.057014286	1.674914286	0.465814286	1.777914286	0.553714286	0.562714286	-0.010185714	-1.085885714	-0.149685714	-0.711285714	0.736914286	-0.237785714	-0.285485714	1.492214286	1.307214286	1.786014286	0.890214286	1.991014286	0.289214286	1.553714286	0.363614286	2.427714286	0.821314286	1.806914286	0.885614286	1.370114286	0.606814286	0.129614286	1.375214286	0.310914286	2.205914286	1.953214286	0.855314286	0.237714286	0.440114286	2.193414286	1.804514286	1.550014286	-0.156885714	2.053114286	1.551414286	0.354514286
WID:187314	WID:187314 || IMAGE:725335 || MAP:12q13.2- || DCTN2 -- Dynactin 2 (p50) ||	1	-0.617214286	0.719185714	0.282685714	0.469285714	0.281185714	0.608785714	-0.235814286	0.106185714	1.495585714	-0.476114286	-0.065214286	-1.177314286	-0.884314286	-0.245714286	-0.974214286	-0.241014286	0.376085714	-0.117114286	0.525385714	0.974585714	0.517185714	0.075385714	-0.018314286	0.631085714	0.922085714	0.120985714	0.213485714	0.376885714	-0.674814286	-0.054014286	0.187385714	0.606785714	-0.240414286	0.937085714	-0.257714286	1.347585714	1.589385714	0.831585714	0.366785714	0.508985714	1.755685714	1.057985714	0.342185714	-0.238714286	1.787085714	1.318685714	-0.130314286
WID:185466	WID:185466 || IMAGE:1472743 || MAP:22q12-q1 || LGALS2 -- Lectin, galactoside-binding, soluble, 2 (galectin 2) ||	1	0.90155	0.72105	-1.15345	-2.04375	-0.35345	-9.73835	-0.85975	0.59275	-0.79045	-0.71535	-1.87505	-1.21855	0.55975	-0.96995	0.63615	-0.44725	1.95765	0.73745	0.65595	-11.10095	-0.48035	0.07795	-1.39065	0.54415	-2.12035	-0.51075	-0.99815	-0.88155	-0.63815	-3.22225	-0.37525	-0.11515	-2.25655	-1.47135	0.65805	0.09915	0.55275	0.44725	0.41895	-2.11815	0.27085	-1.41715	-0.60035	0.29325	-0.76085	-2.93105	-1.24415
WID:188864	WID:188864 || IMAGE:364448 || MAP: || IKBKE -- IKK-related kinase epsilon= inducible IkappaB kinase=LPS-inducible=KIAA0151=serine/threonine kinase ||	1	0.051628571	0.040528571	-0.594171429	-0.894771429	-0.367971429	-9.552171429	-0.583171429	-0.018471429	-0.375371429	0.208828571	-0.845971429	-1.131071429	-0.798171429	-0.497071429	-0.140271429	-0.207771429	-0.246471429	0.303428571	0.399028571	-10.48057143	-0.035771429	0.034428571	-0.745771429	-0.604371429	-1.120671429	0.020428571	-1.120971429	-0.594271429	-0.430971429	-2.203871429	-0.372471429	-0.082271429	-1.645871429	-1.720571429	0.090928571	0.210028571	-0.173171429	-0.037871429	-0.184271429	-0.342871429	0.006628571	-1.297171429	-0.431371429	-1.562471429	0.131228571	-0.521571429	-0.375771429
WID:275649	WID:275649 || IMAGE:206052 || MAP: || C3orf6 -- chromosome 3 open reading frame 6=FLJ34726 ||	1	-0.132391667	0.288008333	1.213508333	1.312308333	0.253508333		0.348908333	-0.153791667	1.947808333		-0.307891667		-0.541691667	0.231708333	0.231708333	-1.182091667	0.192408333	0.106708333	0.255808333	0.887508333	-0.642291667	-0.327291667	1.298708333	0.393408333	0.447108333	0.121708333	0.676108333	1.111008333		1.358108333	0.418008333	0.300908333	0.189808333		0.818008333	-0.090191667	-0.443391667	-0.114291667	0.434908333	0.313308333	0.430308333	0.617608333		0.414708333	0.547108333	0.032708333	-0.257191667
WID:281930	WID:281930 || IMAGE:2306885 || MAP:8q24.3 || SCRIB -- Scribbled homolog (Drosophila) ||	1	-0.24915	-0.18385	0.09835	1.07335	0.00475		0.43035	-0.12375	1.04955	1.30255	1.08195	-0.12825	-0.54845	-0.28465	-0.58355		0.26815	-0.07515	0.27035	0.10165	0.38815	-0.15355	0.76655	-0.27245	0.39375	0.53095	1.20705	0.69265		0.36755	-0.45855	0.19395	-0.01525	1.36985	0.18515	0.79245	0.41665	-0.58005	0.02375	0.81245	1.61255	0.51705	0.92435	-0.14115	0.39315	1.04245	0.89985
WID:184714	WID:184714 || IMAGE:774471 || MAP: || LAMB1 -- laminin, beta 1 ||	1	-2.421478571	-1.392578571	1.470821429	1.458621429	-0.012578571	2.754321429	1.721621429	-1.220178571	0.981721429		1.277721429	1.559421429	-1.151778571	0.267821429	-1.829278571	-0.747678571	-1.644078571	-1.186178571	-1.225578571	2.205521429	0.866521429	-1.268278571	3.216921429	-0.685378571	1.937521429	-1.284478571	2.373621429	-0.001478571	-0.270678571	2.266121429	0.308721429	-0.013078571	1.878821429	1.247821429	-0.582278571	-1.036478571	0.328021429	-1.387578571	-0.541478571	1.909121429	0.656821429	2.346521429	0.313821429	-0.250578571	0.681921429	1.488721429	0.774321429
WID:273877	WID:273877 || IMAGE:213917 || MAP:5q35.1 || DOCK2 -- Dedicator of cytokinesis 2 ||	1	-0.17455	1.53755	-0.28685	0.04915	-3.89815	-8.91685	-2.41835	0.73735	-1.80395	1.34905	0.08525	0.07915	-0.57885	-0.70005	-0.32905	-0.99055	1.06865	0.31315	0.48915	-9.91685	-2.11805	-0.40875	-0.34915	0.83335	-1.22855	0.94065	-1.17815	0.12915	-10.17985	-1.99795	-0.28955	0.31315	-1.24385	-0.75825	0.47625	0.00155	0.59605	1.53185	1.63095	0.99565	-0.61605	-0.14645	-0.58035	0.02835	-0.48915	0.21465	0.51375
WID:277475	WID:277475 || IMAGE:50571 || MAP:8q24 || ZNF16 -- Zinc finger protein 16 (KOX 9) ||	1	-0.251125	-0.129425	0.513775	1.085975	0.606775		0.773775	-0.041925	0.131975	0.526275	0.368275	0.178875	-0.373425	0.352075	-0.383125	0.369675	-0.286225	-0.116725	0.464775	0.359275	0.062675	-0.164625	0.989575	-0.047925	0.465975	-0.179525	0.576175	0.624675	0.244375	1.012575	0.113475	0.075975	0.174375		-0.957325	-0.170425		0.246975	0.239375	0.362675	-0.153225	0.540875		0.426675	0.570975	0.326675	0.496075
WID:184852	WID:184852 || IMAGE:193913 || MAP: || LYN -- lyn=tyrosine kinase ||	1	-1.506685714	-1.089085714	-2.174085714	0.162014286	-2.037185714	-11.25148571	-1.135485714	-1.263885714	-1.923385714	-0.890985714	-0.410785714	-2.702685714	-1.524485714	-0.320085714	-2.100485714	-2.016685714	-0.971885714	-1.456685714	-1.697885714	-1.100185714	-2.695985714	-0.892885714	-1.716285714	-0.963285714	0.250514286	-0.151685714	-2.119685714	0.062814286	-0.386785714	-2.939785714	-1.864085714	-1.778785714	-2.331885714	-2.044485714	-2.910585714	-0.629285714	-0.295285714	-0.803885714	-1.210885714	0.554514286	-1.802885714	-2.368085714	-1.424985714	-1.799785714	-1.115485714	-0.988285714	-0.316885714
WID:275110	WID:275110 || IMAGE:139226 || MAP: || Unknown ||	1	-1.621469231	-1.183069231	-0.780369231	-1.221869231	-0.930469231	-1.288269231	-0.625069231	-1.767469231	-1.185369231	-1.190969231	-2.069569231	-0.527869231	-1.459169231	-0.665369231	-1.556169231	-0.339969231	-1.211569231	-1.478669231	-0.270569231	0.345430769	-2.129869231	-2.412869231	-0.997569231	-1.010569231	-0.303969231	-1.338769231	-0.980169231	-1.028869231	-0.964669231	0.079930769	-1.604569231	-0.049869231	-1.727169231	-1.077769231	-1.612369231	-1.693169231	-1.519469231	-1.217969231	-0.056469231	-1.280369231	-0.488669231	-1.192469231	0.125830769	-1.388369231	-0.904769231	-1.475769231	-1.463269231
WID:186067	WID:186067 || IMAGE:755975 || MAP:3p21 || DAG1 -- Dystroglycan 1 (dystrophin-associated glycoprotein 1) ||	1	-1.7054	0.135	-0.33	0.4276	-0.1945	0.5594	0.1859	0.7523	0.5441	-1.0246	-0.6323	-0.9815	-0.3885	-0.8165	-1.0461	0.4133	-0.2617	-0.8453	-0.7282	0.9743	0.1307	-0.5909	0.2033	-0.9449	0.3771	-0.0889	0.9183	0.4832	-0.7382	1.0657	0.0253	-0.2923	0.1159	1.1298	-0.4149	0.0445	1.1631	-0.3669	-0.5649	1.2682	0.7627	0.913	0.7262	-0.9156	1.5166	0.7329	-0.3509
WID:184184	WID:184184 || IMAGE:205633 || MAP: || CCL4 -- MIP-1 beta=SCAY2=G-26=HC21=pAT 744=LAG-1=Act-2=H400=SIS-gamma=chemokine ||	1	-0.2437	-0.3627	-2.4423	-1.3839	-0.7618	-4.2272	-1.0718	0.519	-1.4458	-1.9079	-1.804	-1.0419	-0.6717	-0.7697	-0.7004	-0.2702	-0.3433	-0.127	-1.015	-11.6551	-0.8909	-0.428	-1.998	-1.1732	-0.983	-1.1528	-2.4965	-2.0189	-0.8586	-4.0091	0.1555	-0.5262	-3.0087	-10.8896	0.6197	-0.7214	0.2085	0.3239	-0.957	-0.7989	-0.8583	-2.1998	-1.0446	-1.7152	-0.0104	-1.508	-1.0848
WID:279290	WID:279290 || IMAGE:1575509 || MAP:7 || Transcribed locus, moderately similar to NP_062553.1 hypothetical protein FLJ11267 [Homo sapiens] ||	1	-0.704123077	0.631976923	-1.258123077	-0.598323077	-0.557423077	-9.444823077	-0.815523077	0.032876923	-2.204923077	-0.950123077	-0.752223077	-0.691523077	-0.666223077	-1.471523077	-0.308723077	-0.303223077	1.342476923	0.821076923	0.869776923	-10.23142308	-2.373023077	-0.866823077	-0.677423077	0.020676923	-1.598123077	0.702276923	-1.273123077	-0.797823077		-2.830523077	0.302476923	-0.295523077	-1.611023077	-1.986623077	0.058076923	-0.250823077	1.506776923	0.460276923	0.428876923	0.003276923	-1.704823077	-1.686823077		0.193576923	-0.505623077	-1.335223077	0.386176923
WID:279766	WID:279766 || IMAGE:665404 || MAP:13q14 || P2RY5 -- Purinergic receptor P2Y, G-protein coupled, 5 ||	1	-1.466653846	0.269246154	0.097846154	-0.842753846	-0.781753846	-0.946253846	0.127046154	-0.004053846	0.762246154	-0.759053846	-0.765053846	-1.043753846	-0.828053846	-1.718553846	-0.902253846	-1.680553846	0.851746154	-0.905653846	0.308546154	-2.671153846	-1.729153846	-1.298953846	-0.275953846	0.229146154	-1.536553846	-0.373653846	-1.907453846	-0.000753846	-0.314753846	-0.676753846	-0.082653846	-0.087153846	-0.876553846	-0.324753846	0.312446154	-0.540553846	-0.337253846	0.127746154	0.922546154	-0.600653846	-0.613353846	-1.677753846	0.810246154	0.052346154	-0.400153846	-0.641053846	-0.323953846
WID:188531	WID:188531 || IMAGE:704020 || MAP:22q13.1 || CSF2RB -- Colony stimulating factor 2 receptor, beta, low-affinity (granulocyte-macrophage) ||	1	-2.1129	-0.4066	-2.3337	-0.4611	-1.1399	-5.6828	-1.5968	-0.5166	-1.8993	-1.2497	-0.9661	-2.7412	-1.8068	-0.165	-0.7904	-1.4759	-0.8428	-0.9304	0.3245	-1.6124	-2.2758	-0.8456	-1.6314	-1.1179	0.0297	-0.0198	-2.6038	-0.6032	-1.8486	-3.3944	-1.2201	-0.7332	-2.2372	-3.4509	-1.2478	-0.4888	1.8881	0.3704	-0.4388	0.1039	-1.2558	-2.581	-1.5502	-1.9178	-0.6735	-0.368	-0.6613
WID:281261	WID:281261 || IMAGE:2028161 || MAP:11q13 || UNC93B1 -- Unc-93 homolog B1 (C. elegans) ||	1	-1.067183333	-0.476483333	-1.069783333	-1.023783333	-0.644983333	-9.931283333	-1.003183333	-0.719383333	-1.314683333	0.448416667	-0.878383333	-0.954683333	-0.324983333	-1.156883333	-0.708383333		0.396316667	0.018316667	0.235716667	-1.077383333	-2.907783333	-0.628383333	-0.822083333	-0.814083333	-0.719183333	0.112516667	-1.340983333	0.647116667	-1.188083333	-0.875883333	-0.855783333	-0.696683333	-1.426483333	-1.041683333	-0.012983333	-0.208583333	0.013616667	0.091316667	0.300316667	-0.740583333	-0.022983333	-1.085983333		-0.447283333	-0.381883333	-0.629683333	-0.235083333
WID:187440	WID:187440 || IMAGE:268736 || MAP:3q23 || PLSCR1 -- Phospholipid scramblase 1 ||	1	-0.528533333	-0.021033333	-1.210033333	-1.388533333	-0.790933333	-9.456833333	-0.028733333	0.059666667	-0.684733333	-1.966233333	-2.213033333		-0.700133333	-0.503333333	-0.787833333	-0.612933333	-0.462333333	-0.063533333	-0.737333333	-2.190933333	-0.959533333	-0.608633333	-1.242733333	-0.119133333	-0.571333333	-1.442133333	-1.441733333	-0.921233333	0.150366667	-1.042833333	-0.146133333	-0.424733333	-1.691433333	-1.653233333	-2.190733333	-0.470633333	-0.411433333	-0.011333333	-0.998533333	-1.466933333	-0.830533333	-1.227633333	0.375866667	-0.395033333	-0.066433333	-1.646133333	-1.619233333
WID:184480	WID:184480 || IMAGE:545189 || MAP:5q31.2 || HINT1 -- Histidine triad nucleotide binding protein 1 ||	1	-0.242064286	-0.116064286	0.028235714	0.838235714	-0.327964286	0.636135714	0.452535714	-0.300164286	0.711835714	0.372835714	1.258535714	-0.703764286	-0.771064286	-0.230664286	-0.399164286	0.255335714	-0.911464286	-0.627364286	0.192235714	1.224635714	0.657735714	0.365235714	0.318835714	-0.137364286	1.901835714	-0.040164286	1.179535714	0.058535714	-0.046664286	-0.152764286	0.030135714	0.204135714	-0.429264286	0.412035714	0.930435714	1.116835714	1.033735714	0.160735714	-0.004064286	0.472135714	0.960235714	1.414735714	0.476435714	-0.426164286	1.038435714	0.954835714	0.965935714
WID:189947	WID:189947 || IMAGE:878571 || MAP:16q13 || GPR56 -- G protein-coupled receptor 56 ||	1	-0.273276923	0.533223077		2.217623077	0.188823077	0.097823077	0.059623077	-0.542976923	0.947623077	0.338523077	1.644523077	-0.271176923	-0.235476923	0.437023077	-0.160676923	0.392323077	0.118223077	0.626723077	0.169523077	2.198723077	0.521423077	0.393323077	0.830123077	0.549923077	1.816523077	0.326323077	0.961423077	0.349023077	-0.741276923	0.416923077	0.465623077	0.984023077	0.096123077		-0.271076923	0.714723077	0.343523077	0.283623077	-0.126176923	1.185823077	0.450423077	1.042923077	0.925223077	-0.639076923	0.717123077	1.280123077	0.081723077
WID:279402	WID:279402 || IMAGE:1631391 || MAP:11p11.2 || BHC80 -- BRAF35/HDAC2 complex (80 kDa) ||	1	-1.048530769	0.444669231	-0.742530769	-0.007730769	-0.664830769	-1.872730769	-1.131530769	-0.396830769	0.485969231	-1.091930769	-0.359530769	-0.892030769	-0.916230769	-0.715730769	-0.810730769	-0.561430769	0.324069231	-0.436730769	-0.291130769	-0.081630769	-0.661230769	-0.946030769	0.007069231	0.105469231	-0.177130769	-0.240030769	-0.436030769	-0.370830769	-5.191330769	-0.768930769	-0.354530769	0.117369231	-1.117730769	-1.060530769	-1.237530769	-0.392330769	-0.107230769	0.443069231	0.508469231	-0.076730769	0.106969231	-0.871130769	-2.469730769	-0.726430769	-0.390630769	-0.839230769	-0.670930769
WID:279038	WID:279038 || IMAGE:1635062 || MAP:12q13.12 || LETMD1 -- LETM1 domain containing 1 ||	1	-0.604461538	0.865238462	0.625138462	0.587738462	-0.096661538	-0.217661538	0.117938462	0.295138462	1.123938462	-0.193061538	-0.013861538	-0.400461538	-0.772161538	-0.372161538	-0.939861538	-0.263461538	0.280038462	0.256338462	0.810738462	0.398038462	0.415138462	-0.297461538	0.637238462	0.514438462	0.465638462	0.090538462	0.150238462	0.136338462	-1.590061538	0.779238462	0.169338462	0.991338462	-0.265461538	1.028038462	-0.228061538	1.032938462	0.410638462	0.927838462	0.416838462	0.459038462	1.510938462	0.397138462	0.559938462	-0.026161538	0.978438462	0.835638462	0.275838462
WID:190062	WID:190062 || IMAGE:1455544 || MAP:18p11.21 || TNFSF5IP1 -- Tumor necrosis factor superfamily, member 5-induced protein 1 ||	1	-1.007942857	-0.448742857	-1.951642857	-1.728842857	-0.789642857	-9.779642857	-1.517342857	-1.681142857	-1.373342857	-1.162342857	-1.430742857	-2.254742857	-0.441742857	-0.697542857	-0.530042857	-0.686642857	0.156857143	0.197457143	0.750457143	-4.290742857	-1.553342857	-0.022442857	-0.923042857	-1.385942857	-1.894642857	-0.183942857	-2.315842857	-0.298142857	-10.30054286	-10.82404286	-0.968642857	-1.316742857	-2.066942857	-6.911242857	-0.453342857	0.489557143	1.713257143	-0.031342857	0.099757143	-0.516142857	-0.517042857	-1.553742857	-1.006642857	-1.197342857	0.130057143	-1.238042857	-1.403642857
WID:184486	WID:184486 || IMAGE:208001 || MAP: || CD59 -- CD59=LY-6-like protein regulating complement membrane attack ||	1	-0.2277	1.017	-0.4466	-2.6229	-0.2023	-9.8349	-1.3887	1.2042	-0.9599	-2.0908	-2.4774	-0.2425	-0.515	-2.5769	-0.3758	-0.7411	0.718	0.7702	0.3867	-12.7418	-0.5471	-0.0966	-0.8172	0.7625	-3.4335	-1.7617	-0.9413	-2.155	-3.194	-1.2656	-0.5615	0.4489	-1.6968	-1.2855	0.1099	0.1052	1.8745	0.7793	0.2593	-2.0518	-0.0455	-0.7982	-0.6844	0.0812	-0.9169	-2.0059	-2.5563
WID:276361	WID:276361 || IMAGE:796516 || MAP:15q21.1 || Hypothetical gene supported by BC031266 ||	1	-2.191976923	-0.871276923	-1.663976923	-1.353676923	-1.367576923	-1.919576923	-1.651276923	-0.869476923	-1.125576923	-0.524576923	-1.413376923	-0.989076923	-0.735876923	-1.425976923	-0.814476923	-0.301876923	-0.411676923	-1.072276923	-0.729076923	-1.443476923	-1.427076923	-1.300976923	-1.768276923	-1.543076923	-1.488076923	-0.837976923	-1.504976923	-0.434676923	-11.91837692	-1.339376923	-0.940776923	-0.520076923	-1.050276923	-1.626176923	-1.396676923	-0.645176923	0.343623077	-1.020176923	-0.109176923	-1.030076923	-0.637476923	-1.280976923	-2.221376923	-1.502876923	-0.474876923	-0.705376923	-0.820476923
WID:189115	WID:189115 || IMAGE:744647 || MAP:9q31.2 || CTNNAL1 -- Catenin (cadherin-associated protein), alpha-like 1 ||	1	-0.699033333	-0.119933333	1.979966667	2.472966667	1.387366667	1.494866667	0.235366667	-0.493433333	1.859166667		0.771066667	0.116266667	-0.500033333	0.911066667	-0.431533333	0.368166667	-0.782433333	-0.239333333	-0.497933333	1.590966667	0.154866667	-0.107733333	2.290266667	-0.321133333	1.027166667	-0.185833333	1.364566667	1.480066667	0.215966667	2.065766667	1.072266667	0.021666667	0.127866667	0.848866667	-0.198033333	-0.587133333	-0.919433333	0.145166667	-0.348333333	0.437066667	0.643166667	1.233966667	1.308566667	0.067966667	1.034966667	2.021166667	1.045066667
WID:184564	WID:184564 || IMAGE:49164 || MAP: || VCAM1 -- CD106=VCAM-1 ||	1	-2.130592857	-1.773492857	-0.483592857	-0.105292857	-1.439792857	-1.857792857	-0.570792857	-0.261492857	-1.784992857	-2.717492857	-0.292492857	-1.202892857	-1.948792857	-1.871392857	-2.165592857	-1.042192857	-1.356892857	-1.971292857	-1.563492857	0.407807143	-1.884192857	-2.218792857	1.218407143	-1.830492857	-0.679592857	-1.541192857	-1.445892857	0.013507143	-1.046792857	-1.126492857	-1.369792857	-0.585192857	-1.577492857	-1.835492857	-0.773792857	-1.492592857	0.599807143	-1.878692857	-1.512292857	0.016307143	-1.398692857	-1.758392857	-1.776492857	-0.965292857	-0.687892857	-0.410392857	-0.354692857
WID:186212	WID:186212 || IMAGE:46897 || MAP:1p13-q23 || PMVK -- Phosphomevalonate kinase ||	1	-0.3575	-0.5329	-0.1322	0.4577	-0.4034	0.0685	1.6765	0.8858	0.2604	1.2533	0.9683	-0.5033	-1.2103	-0.8008	-0.8856	-0.1407	0.6798	-0.758	0.3899	0.4586	1.1665	0.1996	0.3386	-0.1637	0.6537	-0.357	2.44	-0.37	0.176	0.7413	-0.0843	1.0369	0.9585	1.8186	1.3188	2.5003	1.7071	-0.3387	-0.4752	-0.167	0.8905	1.4579	1.0136	1.0755	0.8761	1.4839	0.3002
WID:187464	WID:187464 || IMAGE:504791 || MAP: || GSTA4 -- glutathione S-transferase A4 ||	1	-1.704264286	0.466035714	0.462035714	2.015835714	0.318635714	2.385335714	0.355735714	-0.198064286	1.776635714	0.943135714	1.073035714	0.035035714	-1.176464286	0.529135714	-1.572164286	-0.192164286	-1.173264286	-1.297864286	-0.573064286	2.424335714	0.461735714	0.205435714	0.818235714	-0.556864286	1.828035714	0.412335714	2.424335714	1.070035714	-0.601364286	2.201635714	-0.021264286	0.895035714	0.051235714	0.122735714	-1.304364286	0.075035714	1.075335714	-0.457464286	-0.926464286	1.718035714	0.499635714	2.386735714	0.957935714	-0.707164286	1.816235714	1.554435714	0.709235714
WID:187766	WID:187766 || IMAGE:302632 || MAP:12p13 || B7 -- B7 gene ||	1	-0.4347	0.2306	0.6356	1.0687	0.259		0.5767	-0.388	0.5164	0.0767	0.6515	0.7186	0.2977	0.316	-0.0683	-0.2804	-0.046	0.2845	-0.363		0.6227	0.0841	1.4122	-0.0741		0.1866	0.9438	0.3828		0.6793	-0.3023	0.4871	1.246		0.2467	0.163	0.3526	-0.2976	0.2321	0.5475	0.6871	0.5481		-0.0162	0.2496	0.6243	0.6401
WID:185715	WID:185715 || IMAGE:712401 || MAP:1p36.2 || PIK3CD -- Phosphoinositide-3-kinase, catalytic, delta polypeptide ||	1	-1.096078571	-0.150178571	-0.854678571	-0.264778571	-0.949778571	-3.331778571	-0.731678571	-1.079978571	-0.183978571	-1.342978571	-0.588078571	-1.596278571	-0.849678571	-0.574978571	-0.798278571	-1.219278571	0.168021429	-0.857078571	-0.263978571	-1.021478571	-1.276078571	-0.552778571	-0.779178571	0.461321429	-0.203678571	-0.650278571	-0.998278571	-0.268978571	-2.410578571	-1.579178571	-0.780178571	-0.336878571	-1.856078571	-1.111178571	-0.692078571	-0.355578571	0.879721429	-0.152978571	-0.317278571	0.065221429	0.015421429	-1.593178571	-0.574678571	-0.469678571	-0.065578571	-0.283978571	-0.808978571
WID:279561	WID:279561 || IMAGE:34637 || MAP: || TNFRSF7 -- CD27 ||	1	-0.206383333	0.216816667	0.045316667	-1.209983333	-0.127683333	-9.200783333	-0.933983333	-0.285383333	-2.010183333	0.592416667	-0.418883333	0.440216667	-0.033583333	-1.061683333	-0.185883333	-0.391883333	0.676916667	0.317516667	1.240316667	-10.44598333	-0.838983333	-0.571683333	-0.528583333	0.050816667	-1.523583333	0.294716667	-0.825683333	-0.010183333		-1.260083333	-0.216383333	-0.268183333	-0.766483333	0.237516667	0.286016667	-0.220283333	1.084716667	0.893116667	1.600116667	-0.299083333	-0.370883333	0.017816667	-0.050583333	0.523016667	-0.891583333	-0.772683333	-0.558583333
WID:188652	WID:188652 || IMAGE:210610 || MAP:9q33-q34 || CEP1 -- Centrosomal protein 1 ||	1	-0.268	0.416	-0.6892	0.2469	-0.4655	-0.4185	-0.6135	0.5483	0.4206	-0.6339	-0.2427	-1.2547	-0.601	-0.0369	-0.1993	-1.0711	0.6277	0.4919	-0.6967	0.757	-0.2342	-0.608	-0.1635	0.1773	-1.0962	-0.5201	0.3958	-0.4325	-0.4267	-0.557	0.1791	0.6215	-1.6055	-0.5949	-0.7372	-0.5717	-0.3374	0.253	-0.1758	-0.1068	0.591	-0.9858	-1.0354	-0.0201	-0.1424	-1.1687
WID:273773	WID:273773 || IMAGE:342685 || MAP:9q32 || C9orf91 -- Chromosome 9 open reading frame 91 ||	1	-1.055161538	-0.842061538	-0.980961538		-0.578661538	-3.716061538	-1.386861538	-0.832561538	-0.790661538	-0.639761538	-0.944961538	-1.002061538	-0.539361538	-0.903361538	-0.903461538	-1.263461538	0.524538462	0.007338462	0.071938462	-2.785661538	-1.168061538	-0.660461538	-0.788761538	-1.144761538	-0.984261538	0.105138462	-0.202761538	-0.910861538	6.871038462	-1.214661538	-0.133861538	-0.474761538	-1.205361538	-1.092961538	-0.462661538	-0.246461538	0.732938462	-0.107561538	-0.710461538	-0.423961538	-0.715661538	-0.808961538		-1.216861538	-0.476161538	-0.084061538	-0.557161538
WID:188438	WID:188438 || IMAGE:525566 || MAP:19p13.1 || RAB8A -- RAB8A, member RAS oncogene family ||	1	-1.645214286	-1.297014286	-0.823414286	-0.639114286	-0.802614286	-0.086114286	-1.291514286	-0.865914286	-0.360014286	-0.737614286	-0.666114286	-0.797814286	-0.600214286	-1.423514286	-0.616714286	-0.986314286	-0.792814286	-0.935914286	-1.018814286	-0.341914286	-1.326714286	-0.592614286	-1.088214286	-1.849514286	-1.006414286	-0.240214286	-0.669714286	-0.930314286	-2.139114286	-0.678414286	-0.575214286	-0.988014286	-0.720014286	-0.637014286	-0.706614286	-0.139714286	1.009285714	-1.213414286	-0.766514286	-0.426014286	-0.827714286	-1.025414286	-0.537314286	-1.107914286	-0.479614286	-0.897814286	-0.516814286
WID:274010	WID:274010 || IMAGE:746069 || MAP:17p13.1 || KIAA0753 -- KIAA0753 gene product ||	1	-1.005258333	0.187241667	0.225141667	1.645441667	0.561041667	1.149141667	0.614541667	-0.145258333	1.705141667		0.812541667	0.148041667	-0.745658333	1.029041667	-0.393858333	0.097241667	0.374841667	-0.045158333	0.949441667	1.799341667	-0.359158333	-0.320958333	1.373041667	0.464341667	1.528041667	0.109841667	0.823541667	0.930241667	0.235441667	1.547541667	0.522341667	1.193541667	-0.310258333		-0.427958333	-0.240458333	-0.206558333	0.185641667	1.441441667	0.884841667	0.831441667	0.736641667		0.498841667	1.103441667	0.843041667	-0.281258333
WID:187463	WID:187463 || IMAGE:897271 || MAP:13q12 || KL -- Klotho ||	1	-1.184442857	1.090957143	-0.018142857	0.787157143	0.086757143	1.522657143	-0.051442857	0.630257143	2.203057143	-0.495842857	-0.021142857	-0.936642857	-1.352042857	-0.055742857	-1.459842857	0.216657143	-0.273442857	-1.057542857	0.324157143	1.160457143	0.992557143	0.219857143	-0.044642857	0.476757143	0.639357143	-0.161542857	1.595757143	0.209457143	-0.527842857	1.246357143	0.453657143	1.781657143	-0.224342857	0.396557143	-0.852242857	1.192557143	1.370457143	0.501357143	-0.295342857	0.602357143	1.470457143	1.521857143	0.009857143	-0.511642857	1.696157143	1.030257143	-0.247042857
WID:184539	WID:184539 || IMAGE:128243 || MAP:10q22 || ADK -- Adenosine kinase ||	1	-0.002564286	0.527435714	0.487435714	0.367235714	-0.131564286	0.114735714	0.519735714	0.704035714	1.391535714	-0.393764286	-0.272564286	-0.366464286	-0.275864286	0.161435714	-0.005664286	-0.022764286	1.601635714	0.478635714	0.741735714	1.048635714	0.327535714	0.401835714	0.328335714	0.600435714	0.941735714	-0.325964286	0.273435714	-0.291564286	-0.089364286	1.564935714	0.461735714	0.197935714	-0.430064286	0.168135714	0.773535714	0.654135714	0.711035714	0.434635714	0.218235714	-0.042864286	0.877835714	0.390235714	0.726035714	0.411135714	1.133535714	0.242435714	-0.008164286
WID:187164	WID:187164 || IMAGE:287687 || MAP: || IFNAR1 -- Interferon alpha receptor=HuIFN-alpha-Rec=IFNAR=interferon alpha/beta receptor ||	1	0.318590909	-0.072709091			-0.202809091		-0.390609091	-0.065409091	-0.187609091		-0.120909091		-0.709409091	0.134390909		-0.028809091	-0.008609091	-0.474909091	-0.105309091		-0.362609091	-0.479409091	-0.654709091	-0.177709091		-0.277509091	-0.497809091	-0.112509091	-0.276609091		-0.649209091	-0.259309091	0.141190909		0.571590909	-0.546709091	-1.083609091	0.188390909	0.298290909		-0.408909091	-0.595009091	-0.353609091	-0.155809091	-0.529409091
WID:281756	WID:281756 || IMAGE:287551 || MAP:2p13.3 || Similar to BMP2 inducible kinase ||	1	0.0556	0.2494		7.9295	0.3898			-0.1822	-0.2363		0.3018		-0.2809	0.0286	-0.2761	0.6178	-0.1491	-0.1363	-0.0583		1.1436	0.1683		0.3082		-0.1041		-0.3012	-0.1014		0.2016	0.4127	-0.0678		-0.3499	0.1328		0.4387	-0.1467	0.4541	1.0319	1.0537		0.1988	0.1489	0.4429
WID:185835	WID:185835 || IMAGE:509495 || MAP:14q13 || PSMA6 -- Proteasome (prosome, macropain) subunit, alpha type, 6 ||	1	-0.091071429	-0.137971429	-0.697271429	-1.277771429	-0.547171429	-1.917871429	-0.680871429	-0.302871429	-0.497671429	-0.620471429	-1.021171429	-0.793771429	-0.454071429	-0.271271429	-0.292671429	-0.220471429	0.435628571	0.017928571	-0.128371429	-1.190971429	0.118328571	-0.262371429	-1.044371429	-0.185171429	-0.544771429	-0.630671429	-1.437871429	-0.613471429	-0.490171429	-1.363171429	-0.838371429	-0.567371429	-1.055271429	-0.403671429	-0.006571429	-0.122071429	0.493728571	0.016328571	0.379628571	-0.854571429	-0.138571429	-0.977071429	-0.221271429	-0.275771429	0.040928571	-1.060871429	-0.696371429
WID:185809	WID:185809 || IMAGE:823886 || MAP:17p13 || MYH10 -- Myosin, heavy polypeptide 10, non-muscle ||	1	-1.283569231	0.741230769	1.466230769	3.018230769	1.248130769	2.486730769	2.881530769	-0.214369231	1.519730769	2.218130769	2.145730769	0.375330769	-1.249069231	2.310230769	-1.463769231	-0.299669231	-2.028669231	0.994230769	0.312230769	2.892830769	1.374630769	-0.458669231	2.215930769	0.448230769	0.693630769	0.032730769	3.057730769	0.103630769	2.358330769	3.068530769	0.403230769	0.955830769	2.293130769	-0.211569231	-0.102469231	-0.338669231		0.651730769	-1.362869231	1.971130769	1.415330769	1.319330769	1.433330769	-0.633769231	2.387330769	1.805230769	5.782530769
WID:279251	WID:279251 || IMAGE:1572070 || MAP:10q11.21 || RASSF4 -- Ras association (RalGDS/AF-6) domain family 4 ||	1	-0.751707143	0.401892857	-1.867307143	-1.129807143	-0.963307143	-10.09220714	-1.489407143	-0.328807143	-1.619307143	-0.732607143	-0.731807143	-2.177307143	-1.480207143	-2.434207143	-1.786207143	-0.706707143	0.014492857	-0.470607143	0.783792857	-3.724207143	-1.630407143	-1.622607143	-2.624807143	0.766392857	-1.421707143	-1.182807143	-1.788007143	-0.743307143	-0.769907143	-2.535307143	-0.679807143	-0.740207143	-1.332407143	-1.472507143	-2.738807143	-0.533407143	1.002292857	0.295492857	1.006192857	-0.309907143	-1.056907143	-1.833507143		-0.855307143	-0.137607143	-1.855507143	-0.565707143
WID:276424	WID:276424 || IMAGE:205497 || MAP:7q34 || ZC3HDC1 -- Zinc finger CCCH type domain containing 1 ||	1	-2.110542857	-1.224242857	-1.737342857	-1.141842857	-2.111242857	-2.244342857	-2.067742857	-1.541442857	-1.735642857	-2.395542857	-1.817742857	-1.235842857	-2.848142857	-2.274142857	-2.772442857	-0.324842857	-1.740142857	-2.963242857	-0.310542857	-2.725242857	-2.188242857	-1.594442857	-2.115942857	-0.460342857	-2.032542857	-2.424642857	-1.139242857	-0.507442857	-2.985342857	-1.010742857	-1.558742857	-0.425542857	-1.374942857	-1.387442857	-2.046642857	-1.558642857		-0.828942857	-0.590942857	-1.223142857	-2.028242857	-1.135942857	-2.130842857	-2.533442857	0.103157143	-1.727142857	-1.272042857
WID:277369	WID:277369 || IMAGE:486386 || MAP:5q35.1 || STK10 -- Serine/threonine kinase 10 ||	1	-1.148823077	0.000576923	-0.948823077	-0.557923077	-1.426723077	-9.792323077	-0.405123077	0.074176923	-1.158423077	0.526876923	-0.377123077	-0.080623077	-0.182023077	-0.711023077	-0.868823077	-0.949023077	1.645076923	0.516576923	0.320476923	-3.221723077	-11.23292308	-0.876723077	-0.662223077	0.062776923	-0.616723077	0.398876923	-1.398623077	-0.354223077	-9.870323077	-1.887323077	-0.164823077	-0.073923077	-1.018623077	-0.204623077	0.839176923	0.050776923	0.845676923	0.944876923	0.699076923	-0.052923077	-0.580823077	-0.086623077	-0.405323077	0.487476923	0.070876923	-0.441523077	0.294376923
WID:185760	WID:185760 || IMAGE:713129 || MAP: || GZMA -- Granzyme A=HuHF=Hanukah factor serine protease ||	1	0.698735714	0.844035714	-0.903664286	-0.489164286	-0.677464286	-9.398764286	-1.125464286	0.887635714	-0.387664286	-1.373464286	-0.807964286	-1.631864286	-0.403664286	-0.495964286	-0.324264286	-0.355564286	1.030335714	0.277335714	0.400435714	-0.532864286	-0.531964286	-0.278564286	-0.897664286	0.941235714	-0.635064286	-1.414764286	-2.064664286	-1.285364286	0.011535714	-3.831264286	-0.453764286	0.376035714	-2.018464286	-2.182564286	-0.058064286	-0.496664286	0.641935714	0.839735714	0.879135714	-0.735364286	0.291635714	-1.703164286	-1.125964286	0.400435714	-0.473064286	-1.338964286	-1.338964286
WID:276158	WID:276158 || IMAGE:753404 || MAP:5q35.2 || ETEA -- Expressed in T-cells and eosinophils in atopic dermatitis ||	1	-1.306	0.2383	0.3263	0.2245	0.2091	-0.1379	0.7244	0.4361	1.3274	-0.9329	-0.0306	-0.1112	-0.622	-0.9185	-0.3042	0.2574	-0.1859	-0.1863	0.4437	0.3373	0.3711	-0.5074	0.9624	0.1588	0.4286	-0.4253	0.4801	-0.0795	-0.2826	1.1722	0.6201	0.9432	-0.1811	0.2608	-0.6695	0.4123	0.5721	0.4196	0.1113	0.1079	0.7864	0.1343	0.2121	0.9228	0.8046	0.4397	-0.4373
WID:187136	WID:187136 || IMAGE:257523 || MAP:6p21.3 || GNL1 -- Guanine nucleotide binding protein-like 1 ||	1	0.207391667	0.244691667	-0.107608333	1.059591667	-0.003708333		0.338091667	-0.080908333	0.181591667		0.849391667		-0.339108333	0.439291667	-0.058208333	0.229491667	-0.101508333	0.015991667	-0.212508333	0.552891667	0.652091667	0.131891667	-0.040108333	0.452991667	1.123691667	0.081491667	0.939991667	-0.047608333	-0.288508333	-0.043908333	-0.417808333	0.602791667	-0.542708333		0.335591667	0.344391667	0.362991667	0.210791667	-0.286708333	0.196891667	0.944691667	0.592991667	0.149391667	0.123491667	0.819691667	0.172991667	1.077391667
WID:191223	WID:191223 || IMAGE:2568795 || MAP:7q31 || SLC26A3 -- Solute carrier family 26, member 3 ||	1	-2.566671429	-0.422571429	-1.548671429	-0.282271429	-0.822071429	-1.869071429	-1.046271429	-1.214871429	0.227928571	-1.932271429	-1.133471429	-1.628171429	-0.904971429	-0.885471429	-1.283371429	-0.238871429	-0.854071429	-0.792671429	-1.084571429	-1.597071429	-0.488771429	-0.624071429	-0.712171429	-0.398571429	-0.745971429	-0.929971429	-0.421871429	-1.067371429	-1.753471429	-1.294771429	-0.841671429	0.021928571	-1.391571429	-2.424671429	-0.433371429	-0.174171429	0.658228571	-0.539771429	-0.819471429	-0.647571429	-0.739671429	-0.808771429	-1.618371429	-1.688371429	0.516528571	-1.010771429	-1.555671429
WID:187009	WID:187009 || IMAGE:415264 || MAP:1p13.3 || GPSM2 -- G-protein signalling modulator 2 (AGS3-like, C. elegans) ||	1	0.37963	0.41723		0.69273	0.55413		2.26773	0.43043	0.55423	0.93233	0.41833		0.32153	0.01203	0.14393	0.74003	-0.29917	0.41343	-0.08857	0.46313		0.60673	1.35783	0.48583	0.83593	-0.36407	1.88643	-0.48727	1.39633	1.90983	0.71303	0.31443	1.39343	2.23843	0.61943	0.31103		0.44573	-0.47567	0.50163	0.92503	0.70623	1.74563	0.21593	1.01423	0.37363	1.16683
WID:185528	WID:185528 || IMAGE:1390584 || MAP:13q12 || MIPEP -- Mitochondrial intermediate peptidase ||	1	-0.4718	0.5658	0.0808	0.7796	0.7212	0.6396	1.2431	0.9619	1.2347	-0.6477	0.2907	0.6184	-1.1216	-0.1116	-0.4626	0.1855	0.6836	0.0654	-0.1493	1.016	0.2373	-0.6547	1.8098	0.6572	0.8879	0.3324	1.6224	0.3926	1.217	1.6642	1.5619	1.7269	0.6771	-0.1043	0.2657	0.754	1.3615	0.0934	-0.2876	0.081	1.1045	0.9077	1.1376	0.3543	1.7353	0.9094	0.0642
WID:279287	WID:279287 || IMAGE:1575384 || MAP:2q37.1 || Similar to male-specific lethal 3-like 1 isoform a; drosophila MSL3-like 1 ||	1	-0.501158333	0.340741667	-1.286058333	-0.709658333	-0.255258333	-10.22035833	-0.773558333	0.008541667	-1.657658333	-0.171658333	-0.939058333	-1.206758333	-0.984258333	-1.509958333	-0.726358333	-0.424558333	1.067341667	0.482241667	0.608841667	-1.708658333	-1.437358333	-1.014258333	-0.946258333	-0.002058333	-1.598058333	0.065841667	-1.462258333	-0.506658333	-0.633358333	-3.589558333	0.129941667	-0.250258333	-2.178658333	-2.333258333	-0.981858333	-0.631358333	1.058441667	0.666041667	0.289341667	-0.396858333	-1.419458333	-1.695658333		0.051841667	-0.661658333	-1.497258333	-0.223758333
WID:278108	WID:278108 || IMAGE:147826 || MAP:18 || Transcribed locus ||	1	-0.37015	-0.07855	0.40485	2.44505	0.62805		2.34725	-0.53155	0.71825	1.61585	1.02905	0.45855	-0.42975	0.41075	-0.60495	0.54175	-1.14845	-0.94425	-0.29545	0.50595		-0.31965	1.34455	-0.27555	1.46365	-0.12545	0.91315	0.94305	0.29875	0.98825	-0.36485	-0.49925	0.36125	0.72855	-1.10795	0.02605	0.02985	-0.33075	0.25825	2.13805	1.45935	0.22225		-0.04405	2.76795	2.16185	2.13055
WID:187138	WID:187138 || IMAGE:291448 || MAP:12q13-q1 || SILV -- Silver homolog (mouse) ||	1	-1.396285714	-0.827685714	2.258414286	1.976214286	1.313414286	0.277614286	1.771614286	-1.289785714	1.298714286	-0.815185714	2.225914286	0.745014286	-1.514885714	0.045014286	-0.518385714	0.757514286	-1.798685714	-1.233785714	-0.504385714	1.647314286	0.331014286	0.969114286	3.263314286	-0.408885714		-0.580285714	1.914214286	0.365014286	1.064914286	1.247714286	0.071614286	-1.849885714	1.998514286		0.420014286	0.986814286	-0.301085714	-3.280285714	0.005614286	1.465114286	1.816614286	1.698614286	1.394814286	0.220014286	1.243614286	1.484614286	1.666914286
WID:275231	WID:275231 || IMAGE:811890 || MAP:10q25.1 || SLK -- STE20-like kinase (yeast) ||	1	-0.4657	-0.2597	0.8356	0.7495	0.4344	1.5532	1.0298	-0.4069	0.8513	-1.049	0.1305	0.7994	-0.3907	0.0483	-0.4245	0.2826	0.0646	-0.3599	0.4023	1.034	-0.4054	-0.8947	1.5594	0.3026	0.3922	-0.2154	0.8183	0.5073	0.7653	1.3469	0.3387	0.5484	0.241		0.0802	0.9626	-0.3723	-0.4695	0.2769	-0.0206	0.1458	-0.1686	0.6251	0.0945	0.0062	0.6128	0.0236
WID:277465	WID:277465 || IMAGE:49515 || MAP:20q13.13 || SLC9A8 -- Solute carrier family 9 (sodium/hydrogen exchanger), isoform 8 ||	1	0.674341667	-0.407658333	-0.300458333	-0.823258333	-0.410958333			-0.334458333	-0.344258333	-0.253158333	-0.723658333	0.203141667	-0.127458333	-0.356958333	-0.289358333		0.392741667	0.089141667	0.512441667	-2.255658333		-0.542958333	-0.524258333	-0.359158333		-0.029158333	-0.721858333	-0.094558333			-0.431358333	-0.066558333	-0.798058333		0.288841667	-0.349358333	-0.034058333	-0.498458333	0.242541667	-0.626858333	-0.207158333	-0.264158333		0.101841667	-0.297258333	-0.371158333	-0.404658333
WID:281429	WID:281429 || IMAGE:2095235 || MAP:10q11-q2 || TACR2 -- Tachykinin receptor 2 ||	1	0.8311	-0.0481			-0.0884			-0.2666	-1.1871	-0.6625	-1.058		0.4367	-0.9148	-0.1242		0.7872	0.6335	0.8857	-10.6432	-0.7664	0.0729		-0.3109		0.1321	-0.4186	-0.1787			-0.1211	-0.5189			0.5921	0.4345		0.146	-0.3505	-1.1032	-1.6914			-0.4642	-0.0567	-1.3379	-0.8414
WID:279620	WID:279620 || IMAGE:511043 || MAP:14q11.2 || PSME2 -- Proteasome (prosome, macropain) activator subunit 2 (PA28 beta) ||	1	-0.622114286	-0.536014286	-0.162514286	-1.299614286	-0.755414286	0.227985714	-0.966514286	-1.038214286	-0.327014286	0.267985714	-0.335014286	-0.040414286	-0.317214286	-2.071714286	-0.414514286	0.301885714	-1.246514286	-1.149214286	-0.208014286	-1.146414286	0.016485714	-0.447114286	-1.559614286	-0.199914286	-1.111414286	-0.674914286	-0.217614286	-0.091314286	-0.507814286	-0.534414286	-1.333314286	-0.664614286	-0.574914286	0.352885714	-1.480514286	-0.287614286	-0.169614286	-0.327214286	1.086285714	-1.111514286	0.269985714	-0.553014286	-0.470614286	-0.548314286		-1.383014286	-0.425314286
WID:282372	WID:282372 || IMAGE:2568350 || MAP:17q21.2 || KRT19 -- Keratin 19 ||	1	-0.912407692	-1.435607692	0.177892308	8.887892308	1.591892308	1.319892308	8.801592308	-1.479607692	5.169692308	2.022692308	0.923892308	2.444792308	-1.824307692	-0.040707692	-1.985107692	0.039792308	-2.699407692	-2.253407692	0.657692308	2.678392308	1.968792308	0.047392308	4.148792308	0.254192308	3.495492308	-0.716607692	2.309092308	1.491492308	1.304692308	3.066792308	-2.453807692	0.967992308	0.202592308	1.748192308	1.084392308	-0.254907692	-0.174907692	-1.274607692	-1.212407692	1.161092308	1.709092308	1.719892308	8.246592308	0.456492308	4.237392308	3.642492308	10.39019231
WID:280817	WID:280817 || IMAGE:2048244 || MAP:3q27 || CHRD -- Chordin ||	1		-1.70779	1.43041	2.68851			2.49811	-1.64899	1.34921	-0.15749	0.95081	0.64711	-1.51489	0.34841	-0.57309	0.77601	-1.81529	-0.90869	-1.10979	1.55431	0.20901	-0.10709	2.11491	-0.88949	1.14991	-0.96399	2.07371	0.24521		1.21901	-1.19679	-0.10219	0.91851	0.57541	-0.22139	-0.27399		-1.39649	-0.83729	1.56111	1.33591	0.68181		-0.00909	1.39341	0.48241	2.01141
WID:190407	WID:190407 || IMAGE:2017415 || MAP:2p24-p21 || CENPA -- Centromere protein A, 17kDa ||	1	-0.303458333	-0.222458333		3.922041667	0.436641667		0.839241667	-0.190158333	0.512441667		0.657741667	1.114341667	0.046541667	-0.368858333	-0.556358333	0.430441667	-0.579958333	-0.194258333	-0.766558333	1.077741667	0.673341667	0.078741667	2.133541667	0.342541667	2.008441667	-0.239258333		0.851141667	0.061441667	0.733441667	0.050641667	0.194641667	0.183041667		-0.031558333	0.420341667	0.718041667	-0.525258333	-0.737858333	1.955141667	1.063741667	1.158741667		-0.087058333	1.221141667	1.540841667	0.077141667
WID:281410	WID:281410 || IMAGE:2067500 || MAP:10q22.3- || LDB3 -- LIM domain binding 3 ||	1	-0.597108333	-0.558608333	1.357591667	2.104591667	0.029591667	1.671491667	0.569991667	-1.186708333	0.630491667	-0.407408333	1.829491667	0.269691667	0.213591667	1.380191667	-0.359208333	0.866491667	-1.656108333	-1.308408333	0.065591667	1.594591667	0.513191667	0.058791667	2.190691667	-0.901408333	2.635991667	0.053291667	1.840291667	0.354191667	0.156991667	1.553091667	-0.194608333	0.563791667	1.485691667	0.620591667	-1.345708333	-0.233908333	-0.620908333	0.046491667	1.135691667	1.143291667	0.387691667	0.969891667	0.388091667	-0.254708333	0.240091667	0.831391667	0.498491667
WID:278900	WID:278900 || IMAGE:1574629 || MAP:7p13 || LOC51619 -- Ubiquitin-conjugating enzyme HBUCE1 ||	1	-0.686364286	-0.699464286	-0.022964286	-1.264364286	-1.173964286	0.230835714	-0.959864286	-0.958564286	-0.838664286	0.720935714	-0.269164286	0.107735714	-0.394364286	-1.869164286	-0.528364286	-0.455364286	-1.059964286	-1.025764286	-0.509864286	-1.020564286	-0.554164286	-1.179064286	-1.528264286	-0.570664286	-1.296364286	-0.485464286	-0.060564286	0.029335714	-0.746764286	-0.449264286	-1.158764286	-0.786164286	-0.528764286	0.265435714	-1.845864286	-0.725464286	-0.053764286	-0.687164286	0.604835714	-0.854764286	-0.147664286	-0.748264286	-0.304864286	-0.613364286	-0.215564286	-1.165464286	-0.044964286
WID:279735	WID:279735 || IMAGE:511303 || MAP:2q23-q24 || PLA2R1 -- Phospholipase A2 receptor 1, 180kDa ||	1	-1.630608333	0.379391667	1.759291667	1.363791667	0.259191667	1.924091667	1.606591667	-1.120408333	0.534391667	0.650991667	1.489491667	0.931591667	-0.406608333	4.997891667	-0.915408333	1.522091667	-1.838708333	-1.343508333	-0.303408333	0.641391667	1.474791667	-0.070408333	3.216491667	-0.633008333	1.632491667	0.015891667	2.555191667	1.203691667	0.823091667	3.845091667	0.636591667	0.555091667	2.218191667	1.837991667	1.827091667	0.125191667	0.526691667	-0.349608333	0.095091667	0.738791667	-0.267708333	1.487091667	2.548591667	1.236491667	1.054391667	1.439091667	2.229991667
WID:184217	WID:184217 || IMAGE:813742 || MAP: || PTK7 -- PTK7 protein tyrosine kinase 7 ||	1	-0.429921429	-0.392421429	1.002478571	1.661178571	0.214578571	1.603178571	0.787678571	-0.911621429	0.289178571	1.296978571	1.880478571	0.456478571	-0.716421429	0.132178571	-0.336321429	-0.453521429	-1.324921429	-0.895121429	0.084078571	3.071078571	-0.381821429	-0.682521429	1.283178571	0.614378571	0.880478571	-1.153121429	1.802278571	0.059078571	0.280078571	2.180978571	-0.333121429	-0.027321429	1.436978571	1.645178571	0.165978571	0.050378571	0.443878571	1.175378571	-0.429721429	2.356678571	0.251078571	2.535178571	0.520678571	-0.346121429	1.021778571	1.817578571	2.301178571
WID:281789	WID:281789 || IMAGE:2048524 || MAP:9p24 || JAK2 -- Janus kinase 2 (a protein tyrosine kinase) ||	1		-0.313523077	-1.513323077	1.279176923	-12.70932308	2.236376923	-0.552723077	-0.565223077	-0.136023077	-2.002023077	-1.099823077	-1.978723077	-0.619523077	-0.557723077	-2.677823077	-0.703823077	0.785676923	0.364576923	-0.580023077	-0.178323077	-1.487723077	-0.938723077	-0.165923077	-0.667623077	-0.272823077	-0.045723077	0.367576923	-0.884623077	-10.70932308	-0.771823077	0.071876923	0.087876923	-1.246223077	-1.967823077	-0.826423077	-0.698423077	-1.053223077	-0.416623077	-0.525223077	0.569076923	-1.069223077	-1.111523077	-0.608023077	-0.448323077	-0.537823077	-0.614723077	-0.631323077
WID:274446	WID:274446 || IMAGE:2012135 || MAP:12p13.31 || C3AR1 -- Complement component 3a receptor 1 ||	1	-4.733407143	0.957592857	-2.014707143	-0.371207143	-0.776207143	-10.28640714	-1.955507143	-0.646807143	-2.583407143	-0.691307143	-0.660207143	-1.538007143	-1.248507143	-1.457407143	-0.719207143	-0.804307143	0.762792857	-0.804507143	0.560592857	-2.937207143	-1.923307143	-0.603207143	-1.878607143	-0.713307143	0.296592857	0.479792857	-1.502807143	-1.900407143	-0.622407143	-2.613207143	0.096692857	-0.161507143	-2.081807143	-10.44690714	-1.164607143	0.747192857	0.029992857	0.532092857	-0.287707143	-0.261607143	-0.989907143	-1.619207143	-2.511307143	-1.212707143	-1.174607143	-0.502807143	-1.436307143
WID:186404	WID:186404 || IMAGE:183337 || MAP: || HLA-DMA -- MHC Class II=DM alpha ||	1	-1.307757143	-1.203757143	-1.235557143	-1.396157143	-1.142257143	-3.549857143	-1.613557143	-0.650157143	-1.535357143	0.003342857	-1.501657143	-1.550957143	-0.420557143	-1.281257143	-1.232757143	-0.403057143	-1.803557143	-1.689257143	0.720042857	-2.567557143	-2.533957143	-0.870457143	-2.097057143	-0.688957143	-1.389157143	-1.566357143	-0.808757143	-1.372957143	-0.578457143	-2.596957143	-1.859057143	-0.564157143	-1.659957143	-0.699457143	-2.427457143	-0.256057143	1.638042857	-0.584857143	0.523542857	-0.878357143	-0.472057143	-1.622257143	-1.089257143	-1.606357143	0.376942857	-1.498957143	-0.506457143
WID:274057	WID:274057 || IMAGE:1034494 || MAP:5q32-q33 || ADAM19 -- A disintegrin and metalloproteinase domain 19 (meltrin beta) ||	1	-12.52735714	-1.000057143	-1.138457143	-0.694557143	-1.110357143	-2.479757143	-1.212857143	-1.148257143	-1.291457143	-2.067957143	-1.111157143	-1.145157143	-0.633857143	-1.165157143	-0.910457143	-0.488757143	0.522542857	0.141542857	-0.155857143	-1.180557143	-0.733457143	-0.831757143	-0.315957143	-0.732157143	-0.172057143	-0.203657143	-2.136957143	-0.577257143	-11.20545714	-1.518857143	-1.054657143	-1.566957143	-1.705057143	-1.527457143	-0.686157143	-0.985557143	1.647042857	-0.348257143	-0.362857143	0.072342857		-1.382457143	-1.844557143	-0.484057143	0.009742857	-1.138057143	-0.672657143
WID:189146	WID:189146 || IMAGE:810027 || MAP:20p13 || MRPS26 -- Mitochondrial ribosomal protein S26 ||	1	-0.1575	0.5285	0.5548	-0.0555	0.6309	-0.9118	0.6927	0.1482	1.3275	0.9757	0.3865	0.4684	-0.1234	-0.7157	-0.1903	0.5286	0.6245	0.2232	0.7535	-0.0963	1.0273	0.5929	0.9443	0.3365	0.3973	-0.1129	1.5263	-0.0279		0.5116	-0.1845	0.5282	-0.2832	0.8723	0.961	1.8009	0.5356	0.4704	0.4069	-0.1561	1.5502	1.1646	0.1347	0.8627	1.2674	0.8375	0.1087
WID:185736	WID:185736 || IMAGE:825606 || MAP:10q24.1 || KIF11 -- Kinesin family member 11 ||	1	-0.44975	-0.31485	0.32975	1.37375	0.48175		1.27265	0.69975	-0.23595	0.58575	0.88795	0.16855	-0.45365	0.68345	-0.58405	0.03935	-0.53275	-0.47795	0.01515	1.38015	-0.21015	0.02615	2.38045	-0.23715	1.55755	0.03535	0.35365	0.24555	-0.06265	0.27055	0.98335	0.29885	0.48185	0.25015	-0.13755	-0.10285	0.22615	-0.32555	-0.20115	0.64925	0.16195	0.58325	0.74855	-0.16515	0.38415	1.20345	0.43375
WID:184762	WID:184762 || IMAGE:700527 || MAP:5q14 || GLRX -- Glutaredoxin (thioltransferase) ||	1	-1.60445	-0.67595	-1.58345	-1.87515	-1.58715	-2.01765	-0.39285	0.78575	-0.65135	-1.11885	-1.35985	-1.12525	-1.11425	-2.53975	-1.52705	-2.51635	1.33825	-0.38065	-0.00315	-2.64515	-1.74175	-1.11245	-1.62695	-1.25155	-2.01365	-0.12795	-2.26905	-0.57575	-0.93005	-1.30525	-0.79085	-0.68105	-1.80065	-0.01305	0.32205	0.13355	1.15055	-0.34985	-0.82545	-1.23895	-0.80105	-1.60965	-0.40495	-0.10035	-0.33445	-0.17115	-1.08325
WID:187994	WID:187994 || IMAGE:825626 || MAP:5q35.1 || DOCK2 -- Dedicator of cytokinesis 2 ||	1	0.415842857	1.191442857	0.136742857	0.339742857	-0.631457143	-9.008157143	-1.407657143	0.882342857	-1.453557143	1.329142857	-0.157657143	0.942142857	0.085642857	-0.392357143	0.509042857	-0.593257143	1.930542857	1.485642857	0.077642857	-9.708557143	-1.022957143	0.225842857	-0.456857143	0.684242857	-1.333057143	1.448142857	-0.873757143	0.064342857	-9.901257143	-0.599457143	0.600642857	0.636842857	-1.370957143	-0.967157143	0.747842857	0.179242857	0.989742857	1.699942857	1.472642857	1.005142857	-0.005157143	-0.111757143	-1.249157143	0.636642857	-0.324357143	-0.070157143	0.371842857
WID:185913	WID:185913 || IMAGE:823590 || MAP:17q25.1 || SIAT7B -- Sialyltransferase 7 ((alpha-N-acetylneuraminyl-2,3-beta-galactosyl-1,3)-N-acetyl galactosaminide alpha-2,6-sialyltransferase) B ||	1	0.247123077	0.631923077	1.909123077		0.064323077	1.953323077	0.462123077	0.834723077	1.182723077	1.499323077	2.016223077	-0.510376923	-0.016476923	0.343223077	0.778623077	-0.210076923	0.073123077	0.374023077	1.106923077	1.611823077	-0.042576923	0.757723077	-0.078576923	0.468123077			2.538623077	0.030823077	0.715623077	1.846723077	0.359923077	1.233423077	1.583823077	0.536023077	0.472223077	1.300523077	1.519623077	-0.219476923	0.636023077		1.216523077	1.446323077	0.217823077	-0.495276923	1.749023077	1.481423077	1.038523077
WID:191287	WID:191287 || IMAGE:2324147 || MAP:19q13.13 || DPF1 -- D4, zinc and double PHD fingers family 1 ||	1	0.365223077	-0.218876923	-1.952676923		-0.539776923	-3.390676923	-2.188876923	-0.282176923	-1.349676923	-1.728376923	-1.195276923	-2.524976923	-1.123876923	1.278623077	0.251523077	-1.046176923	0.592923077	0.203723077	-0.171176923	-9.276076923	-0.043476923	0.005123077	-2.203276923	-0.520976923	-1.363676923	-0.352576923	-2.054376923	-1.094076923	-0.428876923	-1.861876923	-0.147876923	-0.736176923	-2.378076923	-6.615976923	1.613223077	-0.786176923	0.729323077	0.006423077	0.227323077	-1.372876923	-1.001076923	-2.657476923	-1.967676923	1.481223077	-1.439076923	-1.631876923	-1.310676923
WID:274099	WID:274099 || IMAGE:436861 || MAP:11p15.5 || FRAG1 -- FGF receptor activating protein 1 ||	1	-0.914457143	-0.148757143	-0.197157143	0.684842857	-0.157257143	-0.001257143	-1.116357143	-0.283057143	1.008042857	0.678842857	0.401142857	-0.594657143	-1.338957143	0.335142857	-0.931557143	-0.371157143	-0.621057143	-0.462257143	-0.619557143	1.546742857	0.250442857	-0.205257143	-0.022257143	-0.225957143	0.818942857	0.214542857	0.126542857	0.381642857	-0.149157143	0.412242857	0.288242857	0.773542857	0.104742857		-0.997257143	1.232042857	1.516342857	-0.140557143	-0.562957143	0.510642857	0.851442857	1.018142857		-0.459157143	1.609142857	1.095842857	0.072142857
WID:282611	WID:282611 || P25097 || MAP: || duodenal cytochrome b ||	1	-0.229376923	0.704723077	0.295323077	3.097523077	0.849223077		-0.055476923	0.613223077	2.450423077		0.083623077	-0.797376923	-0.106676923	0.104423077	-0.069276923	0.259423077	0.971923077	0.632923077	-0.028676923	2.123123077	-0.040076923	-0.291176923	0.543923077	1.137923077	1.969323077	0.851623077	1.119023077	0.327823077	0.413023077	1.553223077	1.543323077	1.193023077	-0.301376923	-0.972576923	-0.571976923	-0.005276923	0.329223077	0.658823077	-0.057576923	1.689023077	1.044923077	-0.212876923	0.329623077	0.476423077	1.983323077	1.345923077
WID:185427	WID:185427 || IMAGE:809910 || MAP: || IFITM3 -- Interferon-inducible protein 1-8U ||	1	-1.903714286	-1.178014286	-1.718514286	-2.461214286	-1.205914286	-2.206514286	-1.991114286	-2.437714286	-1.112314286	-0.938214286	-2.061314286	-2.358914286	-2.626814286	-2.501514286	-2.513314286	-0.724814286	-1.676514286	-1.520814286	-1.171814286	-2.468214286	-1.619214286	-1.528614286	-1.890114286	-0.780614286	-1.684714286	-0.893514286	-2.578214286	-0.946814286	-2.763014286	-1.396114286	-2.589614286	-1.777714286	-1.346014286	-0.385014286	-1.655014286	-0.460914286	0.885385714	-0.929314286	-1.385614286	-1.256314286	-0.047914286	-1.484314286	-0.988014286	-2.103414286	0.332585714	-1.737414286	-0.691214286
WID:190598	WID:190598 || IMAGE:1693357 || MAP:1p34 || EDN2 -- Endothelin 2 ||	1	0.56493	-0.01287	1.28533	2.81513	1.66713	2.81183	1.31063	-1.28127	1.73243	-0.11547	1.51813	2.87383	-0.30437	0.89563	-1.06817	-0.02347	-0.62147	-0.05177	-1.30957	1.32913	0.93133	-0.00607	1.23393	0.59803	2.57283	-1.13287	2.83493		-0.48467	2.80253	0.35803	0.51183	1.67143	0.98483	-0.53187	-0.65327	-0.18557	-0.23427	-0.54317	1.86383	2.55483	2.32103		-1.10937	1.41513	2.76643	0.69963
WID:189686	WID:189686 || IMAGE:826355 || MAP:2p11.2 || VAMP5 -- Vesicle-associated membrane protein 5 (myobrevin) ||	1	-1.879528571	-1.462128571	-1.767728571	-1.496028571	-1.335528571	-3.249228571	-1.461728571	-1.987528571	-0.889528571	-1.697328571	-1.505428571	-2.014228571	-1.119028571	-2.016328571	-1.562628571	-1.245328571	-0.187528571	-0.840628571	-0.546628571	-2.037028571	-0.875528571	-0.634828571	-1.781828571	-1.587428571	-0.939428571	-0.997828571	-1.543828571	-1.023928571	-11.73502857	-2.362128571	-0.990728571	-1.047528571	-1.647128571	-0.152428571	-0.738628571	-0.161528571	1.198771429	-0.825428571	-0.923528571	-1.130028571	-0.768528571	-1.142928571	-0.588828571	-1.908928571	0.028471429	-1.143328571	-0.293228571
WID:282501	WID:282501 || P37827 || MAP:14q11.2 || ISGF3G -- Interferon-stimulated transcription factor 3, gamma 48kDa ||	1	-1.598546154	-1.447946154	-2.326846154	-1.331846154	-2.551646154	-1.836646154	-1.670346154	-0.954746154	-1.443046154	-1.770446154	-1.635546154	-1.556146154	-0.881546154	-2.910446154	-1.581346154	-0.763646154	-0.434846154	-1.092246154	-1.015146154	-2.397846154	-1.433746154	-1.360146154	-1.866246154	-1.446846154	-1.584046154	-1.417546154	-1.186846154	-1.216946154		-2.772346154	-1.073046154	-1.082246154	-1.918246154	-1.612146154	-1.552346154	-1.100946154	-0.091946154	-1.205646154	-1.277346154	-0.941946154	-1.610746154	-1.817346154	-0.878546154	-0.568746154	-0.779246154	-2.217146154	-0.619846154
WID:184456	WID:184456 || IMAGE:809901 || MAP: || COL15A1 -- collagen, type XV, alpha 1 ||	1	-0.536283333	0.592316667	0.030416667	-0.271683333	-0.139483333	3.607816667	1.446616667	-0.983083333	0.176916667		-0.268183333	0.599716667	-0.025283333	1.081716667	-0.926883333	0.615516667	-1.453783333	0.817816667	-0.190483333	4.116616667	0.364316667	-0.691383333	2.865516667	1.270316667	2.471716667	-1.363583333	4.092416667	-1.123083333	0.317016667	3.472116667	0.708716667	0.264316667	2.467916667	1.883116667	1.264216667	-0.550383333	0.566216667	0.519516667	-1.067783333	0.506416667	0.055416667	2.863816667		0.665916667	1.194216667	0.177616667	0.108916667
WID:185343	WID:185343 || IMAGE:884546 || MAP:12q24.1 || RPL6 -- Ribosomal protein L6 ||	1	-1.502357143	0.060842857	1.317842857	0.761742857	0.647442857	1.562942857	0.100342857	-0.005357143	0.746142857	0.137342857	0.437842857	-0.174357143	-0.554557143	-0.240757143	-0.565757143	0.283042857	-0.541057143	-0.769257143	1.549042857	1.395542857	1.363342857	1.221142857	0.651942857	0.392142857	0.873442857	-0.410857143	1.125342857	0.655042857	0.530042857	1.347242857	0.633642857	0.341942857	-0.237357143	0.741042857	-0.688957143	1.453342857	1.226042857	1.201542857	0.606542857	0.740542857	0.916242857	0.978242857	0.378542857	-0.877957143	0.828442857	1.565942857	0.328742857
WID:190979	WID:190979 || IMAGE:2391494 || MAP:1q21-q22 || EFNA4 -- Ephrin-A4 ||	1	-0.173741667	-0.200841667	0.175358333	1.812158333	-0.193341667		0.466658333	-0.343441667	0.593758333		0.245458333	0.167058333	0.545658333	-0.503041667	0.009458333	0.164058333	0.055658333	0.278158333	-0.771441667		0.605958333	0.463358333	0.856358333	-0.205341667	1.431658333	0.052758333		0.510858333	-0.103741667	0.636358333	-0.177141667	0.641658333	0.239158333	0.979458333	-0.213941667	-0.033841667	0.519458333	-0.303641667	-0.454441667	0.909658333	1.077558333	0.761558333		-0.349541667	0.388958333	0.781758333	0.854858333
WID:276753	WID:276753 || IMAGE:188422 || MAP: || Immunoglobulin kappa light chain variable region (IGKV gene), isolate B-CLL 483 ||	1	-2.21015	0.43275	0.74945	0.36785	-0.15735		0.41315	-0.07135	1.08025	-0.98485	0.38955	0.17855	-0.57305	-0.06025	-0.26375	-0.14265	-0.07665	0.01605	0.67855	-0.07005	0.07085	0.49165	1.18575	0.22235	0.28305	-0.01955	1.03385	0.96525		1.55435	0.22485	0.31285	0.41895	0.62025	0.22305	0.92185	0.26425	0.22135	0.50645	0.11955	0.27875	0.98775	0.28475	0.65385	0.64455	0.36035	-0.01775
WID:281216	WID:281216 || IMAGE:1967131 || MAP:7q36.1 || GIMAP2 -- GTPase, IMAP family member 2 ||	1	-0.642692857	-0.442492857	0.317407143	-1.123492857	-0.978192857	0.533707143	-1.190092857	-0.562992857	-0.534292857	0.512207143	-0.719392857	0.262807143	-0.708492857	-0.699592857	-0.267792857	0.129607143	-0.922292857	-0.793792857	-0.367992857	-1.147692857	-0.708192857	-0.830692857	-0.877392857	-0.668392857	-0.660092857	-0.246592857	0.114807143	-0.706592857	-0.854992857	-0.389592857	-0.578392857	-0.282092857	-0.292792857	0.393007143	-0.224192857	-0.595492857	0.423307143	-0.428892857	0.424207143	-0.663992857	-0.371392857	-0.536392857	-0.526992857	-1.701192857	-0.628292857	-1.125692857	-0.023892857
WID:275883	WID:275883 || IMAGE:729957 || MAP:20p12 || MKKS -- McKusick-Kaufman syndrome ||	1	0.067208333	0.352508333	0.400108333	0.401508333	0.629108333	-1.320491667	1.274808333	0.167308333	0.548608333	0.672908333	0.234208333	0.532208333	-0.253891667	0.076008333	-0.208991667	0.706608333	0.335608333	0.036808333	1.415308333	-0.471891667	0.192908333	0.056908333	0.902608333	0.271908333	0.305008333	1.060908333	-0.378191667	1.296108333	0.506908333	0.601708333	0.097608333	0.564908333	-0.430691667	0.603408333	0.183708333	1.186908333	0.741608333	0.068808333	0.409808333	0.835008333	0.928908333	-0.501891667	0.657608333	0.674908333	1.030808333	1.760708333	0.507508333
WID:274045	WID:274045 || 1276614 || MAP:1 || Transcribed locus ||	1	-0.311769231	0.008530769	-0.134569231	1.915230769	-0.131869231	0.809330769	2.263430769	-0.636769231	2.432530769	-0.191769231	0.740430769	0.261030769	0.051030769	0.652930769	-0.496269231	-0.045069231	-0.453469231	-0.208569231	0.208930769	0.851030769	2.657230769	1.011630769	2.750730769	-0.041569231	1.223430769	-0.606169231	2.056730769	0.395430769		1.008630769	0.040330769	1.205630769	0.791630769	0.497630769	0.103130769	1.054130769		0.046430769	-0.209969231	0.738430769	2.601030769	1.510930769	0.591430769	0.583530769	1.975830769	-0.124769231	-0.306069231
WID:188602	WID:188602 || IMAGE:246703 || MAP:Xp22.2-p || OFD1 -- Oral-facial-digital syndrome 1 ||	1	-0.844557143	-0.485857143	-0.848157143	-0.619757143	-1.129257143	-2.112357143	-1.229357143	-0.323857143	-0.326457143	-0.428657143	-0.421157143	-0.520357143	-0.496357143	-0.336957143	-0.618557143	-0.710757143	0.170142857	0.179342857	-0.521157143	-0.713457143	-1.058857143	-0.576557143	-0.560257143	-0.751457143	-0.109457143	0.234142857	-0.966857143	0.090442857	-0.683957143	-0.597557143	-0.201257143	-0.277557143	-1.328457143	-1.067757143	0.190142857	-0.516157143	-0.190357143	-0.357657143	-0.046857143	-0.277357143	-0.307557143	-0.623257143	-1.523357143	-0.093257143	-0.460357143	-0.297157143	-0.255957143
WID:274405	WID:274405 || IMAGE:510383 || MAP: || IFITM1 -- Interferon-inducible protein 9-27=interferon-induced 17kDa membrane protein ||	1	-2.017546154	-1.468646154	-1.082946154	-3.419746154	-1.364846154	-0.491446154	-1.405846154	-1.956846154	-1.648646154	-1.031646154	-2.288046154	-0.732346154	-1.062746154	-3.582146154	-1.334146154	-1.145646154	-1.671946154	-1.534846154	-0.871946154	-2.955846154	-1.580346154	-1.434446154	-1.588546154	-1.772946154	-2.514246154	-1.555946154	-1.189346154	-1.077746154	-2.886946154	-1.128246154	-2.492346154	-1.948346154	-0.724946154	0.185353846	-0.702746154	-0.725746154	0.223053846	-1.356146154	0.083153846	-1.867046154	-0.779846154	-0.781846154	-0.232946154	-0.955646154	-0.491246154	-2.387746154	-1.590846154
WID:277859	WID:277859 || IMAGE:41332 || MAP:20q13.12 || C20orf100 -- Chromosome 20 open reading frame 100 ||	1	-0.859391667	-0.660391667	1.170708333	2.159008333	-0.126191667	1.876708333	0.690308333	-1.416691667	1.444708333	0.310908333	0.430808333	0.164608333	-0.059791667	0.555008333	0.083708333	1.653008333	-1.288691667	-0.150891667	-0.056291667	1.219508333	0.569108333	-1.171791667	1.626608333	-0.294391667	1.786008333	-0.408091667	2.189608333	0.079608333	0.040708333	2.361408333	-1.232791667	1.094508333	0.118408333	0.016908333	-1.637991667	-0.421291667	0.363508333	-0.087991667	0.380608333	0.577008333	0.282108333	1.450608333	-0.409991667	-0.329991667	0.758508333	0.476708333	-0.238291667
WID:189055	WID:189055 || IMAGE:838732 || MAP: || Unknown ||	1	-0.116692857	0.113107143	0.688507143	0.388307143	0.291307143	1.406607143	0.161307143	-0.133292857	1.375907143	0.880107143	0.438207143	0.559507143	0.184207143	-0.048392857	0.352607143	-0.752092857	0.300107143	-0.181592857	0.185207143	1.477507143	-0.230192857	-0.195392857	1.263607143	0.528907143	0.314507143	0.438207143	0.510207143	0.685507143	0.050807143	0.904207143	-0.205692857	0.022907143	0.315907143	0.703907143	-0.267792857	-0.251792857	0.606607143	0.052907143	0.635807143	0.010407143	0.747107143	0.363907143	0.504707143	-0.271092857	0.942407143	0.632207143	0.358307143
WID:274285	WID:274285 || IMAGE:1558164 || MAP:19p13.2 || PDE4A -- Phosphodiesterase 4A, cAMP-specific (phosphodiesterase E2 dunce homolog, Drosophila) ||	1	-1.293481818	-0.684781818	-0.427081818	-0.502781818	-3.074781818		-0.052981818	-0.751981818	-0.135681818	-0.494181818	-0.530381818	-1.300281818	-1.842581818	-1.502281818	-1.696981818	-1.221581818	-0.775181818	-0.980981818	-0.821081818	-1.150181818	-1.320381818	-1.572481818		-0.845481818	-1.250381818	-1.147181818	-1.268181818	-0.661581818		-1.121181818	0.087518182	-0.916081818	-1.335581818	-1.060281818	-0.683481818	-0.088381818	-1.038181818	-1.062381818	-0.668281818	-0.722981818	-0.289881818	-1.740281818	0.214218182	0.443818182	-0.438281818	-0.737381818	-1.061381818
WID:191236	WID:191236 || IMAGE:2580687 || MAP:20q12-q1 || PI3 -- Protease inhibitor 3, skin-derived (SKALP) ||	1	-0.424283333	-0.079283333	-0.883383333	-0.600583333	-0.490683333	-9.857683333	-0.535583333	-0.617083333	-0.046183333	-1.273183333	-1.342083333	-1.495983333	-0.394483333	-0.472383333	-0.669883333	-0.085983333	-0.487283333	-0.358383333	-0.593083333	-1.677283333	-0.372983333	-0.271183333	-0.389783333	-0.193283333	-0.883383333	-0.704183333	-0.778983333	-0.776983333	0.160116667	-0.486783333	-0.486883333	-0.380183333	-0.875883333	-0.618083333	-0.635983333	0.132216667	0.303316667	-0.277083333	-0.594583333	-0.871483333	-0.272183333	-1.005983333	-0.325283333	-0.371383333	0.025516667	-0.965783333	-0.927683333
WID:186830	WID:186830 || IMAGE:813520 || MAP: || EPHB3 -- EphB3=HEK2=tyrosine kinase receptor=large erk kinase ||	1	-1.1408	-1.6974	-0.9369	1.8857	-0.9357	0.3461	0.6443	-1.2647	-0.3374	0.6863	0.9381	0.5331	-1.625	-0.7616	-2.0316	-0.5717	-1.3801	-1.4286	-0.9046	0.3243	0.1352	-1.1574	0.8972	-0.8984	1.2243	-0.8064	1.0245	0.5322	-1.6268	0.9133	-1.7959	-0.378	0.9578	1.634	-0.1191	-0.9888	0.5825	-1.6916	-0.6978	1.7874	0.2388	-0.4465	0.6742	-0.6231	-0.4449	1.8947	2.9745
WID:189483	WID:189483 || IMAGE:222454 || MAP: || CMRF-35H -- leukocyte membrane antigen ||	1	1.068707692	1.123307692	-0.754492308	-0.821492308	0.068707692	-8.138092308	0.236807692	1.175107692	-0.585592308	-0.741792308	-1.724892308	-1.180792308	0.309007692	1.456707692	0.609807692	0.235407692	0.490707692	0.843507692	0.935107692	-3.449992308	-0.103392308	0.319607692	-1.094292308	1.696207692	-1.267192308	-0.521192308	-1.324292308	-1.067992308	-5.111592308	-2.736192308	0.300007692	0.570407692	-1.313592308	-0.901592308	-0.564392308	1.129407692	0.678207692	1.225607692	1.467607692	-1.552492308	0.821307692	-0.895792308	0.641707692	-0.227592308	0.047207692	-1.743492308	-0.995692308
WID:273954	WID:273954 || IMAGE:264692 || MAP:5q13 || F2R -- Coagulation factor II (thrombin) receptor ||	1	-1.220433333	-0.120633333	1.712166667	2.142066667	0.821566667	0.756466667	-0.491433333	-0.844233333	0.823666667	0.084266667	1.019866667	0.171266667	-0.383133333	1.411866667	-0.196733333	0.640466667	-0.930433333	0.347866667	0.348366667	2.889166667	0.662666667	-1.085633333	1.310966667	-0.065233333	2.616666667	-0.124833333	1.951366667	0.838966667	-0.953933333	1.408666667	0.724966667	0.704166667	0.586966667	0.030266667	-2.085033333	-0.520133333	-0.576433333	0.749066667	1.790366667	1.563966667	0.993566667	0.510966667		-0.348233333	0.922766667	1.841566667	0.331266667
WID:278095	WID:278095 || IMAGE:139291 || MAP:6q21 || FLJ16517 -- FLJ16517 protein ||	1	-0.875266667	0.225133333	0.232433333	0.925633333	0.498433333	0.551233333	0.709033333	0.016133333	1.028833333	0.107333333	0.493233333	0.084333333	-0.351866667	-4.170866667	-0.394566667	0.321133333	-0.322066667	-0.121466667	0.282233333	1.005833333	0.422933333	-0.330066667	1.295933333	0.660933333	0.973633333	-0.622666667	0.895833333	0.408733333	0.415533333	1.012333333	0.509033333	0.646533333	-0.618566667	0.688733333	-0.487066667	0.644733333	0.834733333	0.022333333	0.202433333	0.686033333	1.686933333	0.528433333		-0.071166667	1.894233333	1.386833333
WID:188582	WID:188582 || IMAGE:295974 || MAP: || Unknown ||	1	-0.865533333	-0.782933333	0.348766667	-0.685233333	-0.501633333	0.312766667	0.256066667	-0.815033333	-0.182633333	0.501266667	-0.628433333	0.246266667	-0.069933333	-1.377333333	-0.444833333	-0.557533333	-0.215633333	-0.436733333	-0.920733333	-0.579133333	-0.727933333	-0.396733333	0.242166667	-0.646833333	-0.693833333	-0.521633333	-0.338133333	-0.104833333	-0.981333333	0.071366667	-1.020333333	-0.739533333	-0.476333333	0.349866667	0.259866667	-0.673033333	-0.021133333	-0.894833333	0.119866667	-0.638033333	-0.161433333	-0.116733333	0.517466667	0.130266667	-0.370533333	-0.586333333	-0.393633333
WID:278253	WID:278253 || IMAGE:454296 || MAP:12p13 || CLECSF6 -- C-type (calcium dependent, carbohydrate-recognition domain) lectin, superfamily member 6 ||	1	-0.971253846	0.659746154	-1.082953846	-0.590453846	0.025246154	-4.991553846	0.364946154	0.405346154	0.360546154	-1.260853846	-1.069453846	-0.678953846	0.494546154	-0.747353846	-1.013853846	0.035046154	2.446946154	1.229546154	1.101846154	-5.572153846	-0.323453846	0.553546154	0.223146154	0.278746154	-1.485453846	-0.047153846	-1.060053846	-0.132053846	-9.755353846	-2.812853846	0.462846154	0.540246154	-0.883953846	-1.666953846	1.020546154	0.639146154	2.266446154	1.245946154	1.322946154	-0.082053846	-0.132353846	-0.235353846	-0.076153846	0.686946154	1.007446154	-0.963053846	-0.931453846
WID:184382	WID:184382 || IMAGE:681906 || MAP:1p36.2-p || FGR -- Gardner-Rasheed feline sarcoma viral (v-fgr) oncogene homolog ||	1	-1.80095	-0.16735	-3.22775	-1.96085	-0.47835	-3.69295	-0.56955	0.83795	-0.21525	-1.68245	-1.54135	-0.24075	0.30085	-0.50415	-0.06945	-0.49455	1.19325	0.54445	-0.23715	-2.03415	-0.09145	0.62075	-1.06375	-0.60525	-1.40935	0.16985	-1.61865	-1.44435	-0.96175	-1.16335	-0.25295	-0.54895	-0.84935	-1.05195	0.70735	0.60015	0.51355	0.54095	0.14015	-0.68375	-0.02455	-0.59385	-0.90155	-0.38745	0.08715	-1.94565	-1.17465
WID:274519	WID:274519 || IMAGE:2400539 || MAP:15q24.3 || BCL2A1 -- BCL2-related protein A1 ||	1	-0.842392857	0.193107143	-1.318692857	-1.814092857	-0.956492857	-4.966792857	0.040207143	-0.711692857	-0.510392857	-1.774492857	-2.008192857	1.365707143	-1.540192857	-0.179792857	-0.920092857	-0.599192857	-0.822492857	-0.813892857	0.564107143	-4.229792857	-1.743992857	-0.527992857	-1.348992857	-0.601892857	-1.874892857	-0.942592857	-2.158392857	-1.733192857	-0.772592857	-1.638492857	0.068407143	-0.734992857	-2.100992857	-6.133892857	-1.442592857	-0.598492857	0.472907143	-0.243492857	0.760107143	-1.756892857	-0.555792857	-1.900692857	-1.377092857	-1.642192857	0.029307143	-1.304092857	-1.685992857
WID:282613	WID:282613 || P26031 || MAP: || macrophage stimulating 1 (hepatocyte growth factor-like) ||	1	0.265708333	-0.061991667	-0.043491667	2.142008333	0.064408333	1.367208333	2.441708333	-0.223891667	2.399808333	0.079108333	0.406808333		0.628208333	0.562208333	0.023808333		0.029108333	0.295708333	0.040508333	0.440508333	2.643808333	1.050708333	2.942808333	-0.038291667	1.055808333	-0.559891667	1.985408333	0.644708333		1.213908333	0.300808333	0.820308333		0.929608333	0.500708333	0.921408333		-0.258391667	-0.322191667	0.566508333	2.421808333	1.726508333	4.590608333	0.735508333	1.622008333	-0.209491667	-0.242991667
WID:274009	WID:274009 || IMAGE:746064 || MAP:2p13.1 || MOBK1B -- MOB1, Mps One Binder kinase activator-like 1B (yeast) ||	1	-3.16235	-0.00465	-2.33895	-0.98415	-1.50505	-2.03505	-1.38935	0.61325	-0.90455	-2.27675	-1.59595	-2.42645	-1.79295	-1.35345	-1.95455	-0.49325	0.61905	-0.61915	-0.09365	0.47265	-1.87615	-1.54865	-1.24305	-0.70985	-0.18155	-0.47535	-0.75115	-1.45595	-2.07745	-0.74095	0.64745	0.03585	-1.49925	-2.19585	-0.96845	0.01205	1.80295	0.10735	-1.62095	-0.82515	-1.03155	-1.49915	-1.64125	-1.40725	-0.46725	-0.14995	-1.58925
WID:185456	WID:185456 || IMAGE:1455976 || MAP:11p15.5 || IFITM2 -- Interferon induced transmembrane protein 2 (1-8D) ||	1	-2.131535714	-1.663535714	-1.863835714	-1.842335714	-0.965635714	-2.155535714	-1.634035714	-2.681235714	-1.211335714	-1.025735714	-1.359135714	-2.316035714	-2.465735714	-1.990535714	-2.175835714	-0.757235714	-3.012335714	-2.314035714	-0.869235714	-2.343935714	-1.657535714	-1.199935714	-1.720835714	-2.038235714	-1.721435714	-0.718135714	-2.846535714	-0.983335714	-2.189735714	-1.675735714	-2.578335714	-1.621235714	-1.164035714	-0.618335714	-1.382135714	-0.430035714	1.050164286	-1.243135714	-1.332135714	-0.809735714	-0.236735714	-1.595535714	-0.960035714	-3.224435714	-0.030135714	-1.393335714	-0.705935714
WID:273979	WID:273979 || IMAGE:399390 || MAP:19q13.1- || LTBP4 -- Latent transforming growth factor beta binding protein 4 ||	1	-0.2619	-0.2931	0.2945	0.718	-0.0345		-0.1372	-0.4377	0.4233	1.6083	0.0505	-0.5868	0.069	-0.8892	-0.3393	-0.2628	-0.4893	-0.0964	-0.3153		0.7279	-0.0466	0.5326	-0.1564	0.1904	0.2165	0.5429	0.2992	0.5114	-0.2923	-0.2864	-0.3161	-0.2555	0.0714	-1.1099	-0.0882	0.1088	-0.1874	-0.1457	0.1466	0.6322	0.0785		-0.2165	0.401	0.0494	0.9881
WID:279568	WID:279568 || IMAGE:127317 || MAP:1q21-q22 || NIT1 -- Nitrilase 1 ||	1	-0.098366667	-0.047966667	0.316333333	0.511033333	0.009533333	0.185933333	0.312433333	-0.038666667	0.640033333	0.809233333	0.362033333	0.301133333	0.099833333	-0.236166667	0.046333333	0.369633333	0.110033333	-0.490166667	0.193633333	0.339033333	0.562333333	-0.123566667	0.006533333	0.223833333	0.375433333	-0.289966667	0.565233333	0.299333333	-0.008966667	0.588933333	-0.035266667	0.140433333	0.368133333		-0.177666667	0.736233333	1.095133333	0.201733333	0.874333333	0.030733333	0.919633333	-0.065166667	0.430333333	0.118833333	0.530633333	0.248433333	0.776333333
WID:281247	WID:281247 || IMAGE:2017860 || MAP:19q13.33 || NAPSA -- Napsin A aspartic peptidase ||	1	-0.040521429	-0.166221429	-0.063521429	-2.091821429	-0.730821429	-8.447721429	0.323478571	-0.514221429	-0.811621429	-1.172821429	-1.292021429	-0.193421429	0.535878571	-1.280121429	-0.426621429	-0.372221429	-0.738021429	-0.249221429	0.702178571	-3.536621429	-1.663921429	-0.041221429	-2.038521429	0.238978571	-3.147521429	-1.231221429	-0.162521429	-0.682321429	-0.094021429	-0.464121429	-0.007021429	-0.155421429	0.000378571	0.624478571	-2.288321429	0.751878571	0.315178571	-0.110121429	1.303278571	-1.445321429	0.077578571	-0.403721429		-1.189721429	0.051178571	-1.485121429	-1.516521429
WID:277194	WID:277194 || IMAGE:826355 || MAP:2p11.2 || VAMP5 -- Vesicle-associated membrane protein 5 (myobrevin) ||	1	-0.861064286	-0.205764286	-1.535464286	-1.771064286	-1.319864286	-10.70736429	-1.206764286	-1.082964286	-0.508664286	-1.237064286	-1.581964286	-1.766664286	-1.430664286	-2.752464286	-1.439064286	-1.167464286	-0.006264286	-0.793664286	-0.426164286	-3.598764286	-0.743364286	-1.020864286	-2.394164286	-0.257664286	-1.198164286	-1.093564286	-1.368364286	-0.958664286	-3.374064286	-1.820964286	-0.953164286	-0.932664286	-1.516764286	0.079835714	-1.329164286	-0.078464286	0.904235714	-0.586964286	-0.555264286	-1.195264286	-0.474264286	-1.019964286	-1.037664286	-1.219264286	-0.026864286	-1.185064286	-0.168364286
WID:185916	WID:185916 || IMAGE:280666 || MAP:9q22-q31 || SEMA4D -- Sema domain, immunoglobulin domain (Ig), transmembrane domain (TM) and short cytoplasmic domain, (semaphorin) 4D ||	1	0.049164286	-0.074935714	-1.547335714	-1.135235714	-0.930835714	-0.791635714	-0.999435714	-0.138635714	-0.559035714	-2.393935714	-1.502135714	-1.522535714	-0.982935714	-0.767335714	-0.454935714	-0.670135714	-0.162335714	-0.879235714	-0.503135714	-1.655835714	-1.076135714	-0.633135714	-0.648435714	-0.809835714	-1.753135714	-0.983035714	-0.097535714	-0.824835714	-1.622535714	-0.985135714	0.160164286	-0.426335714	-1.083635714	-0.952335714	0.863764286	-0.170635714	1.671364286	0.096464286	-0.385235714	-0.648735714	0.026864286	-0.552135714	-0.361635714	-1.157835714	-0.294935714	-1.052035714	-1.650935714
WID:188790	WID:188790 || IMAGE:325128 || MAP:11q12.1 || LPXN -- Leupaxin ||	1	0.246564286	-0.354735714	-2.151335714	-0.089435714	-0.153035714	-5.276935714	-2.214235714	0.489764286	0.176764286	-1.175035714	-1.956835714	-2.650235714	-0.470335714	0.223064286	-0.117935714	-0.648435714	1.137964286	0.730364286	0.359764286	-1.692335714	-0.536535714	0.059164286	-1.807835714	-0.245535714	-1.081535714	-0.485035714	-1.968435714	-1.454935714	0.512164286	-9.888635714	-0.124135714	-0.506135714	-2.272435714	-10.25543571	2.734964286	-0.090935714	1.468964286	0.177864286	0.266464286	-0.855235714	-0.508235714	-1.468335714	-2.452035714	0.201264286	-0.214935714	-1.837835714	-0.851335714
WID:188752	WID:188752 || IMAGE:810944 || MAP: || Unknown ||	1	-0.105275	0.395125	0.162925	0.997125	0.157825	0.453725	-0.085675	0.342025	1.232025	1.171925	-0.502575	0.171125	-0.768775	-0.380275	-0.230075	0.220625	0.047825	0.079525	-0.475675	1.602525	0.192725	-0.103575	0.577725	0.629925	0.576725	-0.328575	1.320525	0.050725	0.249625	1.452825	0.906725	0.879925	-0.523375		0.276225	0.010525	0.101425	0.307025	-0.533475	0.438725	0.708325	0.166325	0.446825	-0.292875	0.630625	0.691225	0.208725
WID:189822	WID:189822 || IMAGE:1560977 || MAP: || HLX1 -- HLX1=homeobox gene expressed in activated lymphocytes ||	1		0.080358333	-1.249641667	-0.727441667	-0.372941667	-9.381641667	-0.618941667	0.113758333	-0.621241667		-0.940841667	-1.036941667	-0.171741667	0.356958333	-0.345741667	-0.578441667	0.695958333	0.593758333	0.542758333	-0.472341667	-0.601441667	-0.412241667	-0.757241667	-0.339141667		0.154458333	-1.696541667	-0.682141667	-1.156441667	-3.496641667	-0.607741667	-0.213341667	-1.735641667		0.580258333	0.149058333	0.405558333		0.436458333	-0.277141667	-0.229941667	-1.331641667	-0.013541667	0.103658333	-0.010441667	-0.641841667	-0.146341667
WID:278466	WID:278466 || IMAGE:814222 || MAP:18q12.2 || C18orf10 -- Chromosome 18 open reading frame 10 ||	1	-1.512464286	0.947935714	0.475835714	1.721735714	0.441035714	1.162135714		-0.390564286	2.025635714	1.979735714	0.989435714	-0.630564286	-0.980464286	0.685535714	-1.452964286	0.610535714	-0.781464286	-0.605864286	0.124835714	1.186035714	0.930235714	0.851435714	1.054135714	0.332035714	2.144235714	-0.075364286	0.093235714	0.378135714	-1.053464286	1.141635714	0.007735714	1.578935714	-0.221764286	0.106935714	-1.363364286	0.347735714	0.361535714	0.876135714	-0.045864286	1.481135714	1.503435714	0.658235714	-0.058264286	-0.445364286	1.244935714	1.813135714	0.466735714
WID:188818	WID:188818 || IMAGE:428756 || MAP:2q24.1 || GPD2 -- Glycerol-3-phosphate dehydrogenase 2 (mitochondrial) ||	1	-0.641858333	-0.359158333			-0.256358333			-0.022958333	-0.275158333		-0.805558333		0.309641667	-0.173658333	-0.150058333	-0.721858333	0.689441667	0.455941667	-0.142258333	-1.286158333	-0.606958333	0.073841667	-0.637358333	-0.496958333		0.296941667		-0.772058333			-0.105358333	-0.186258333		-3.916658333	1.683541667	-0.253958333	-0.069758333	-0.034758333	-0.347558333	-0.407958333	-0.692058333			-0.080458333	-0.349058333
WID:279723	WID:279723 || IMAGE:809910 || MAP: || IFITM3 -- Interferon-inducible protein 1-8U ||	1	-1.44985	-0.76365	-1.22205	-3.08325	-1.12255	-1.37445	-1.83905	-2.24945	-0.73445	-1.26335	-2.30165	-1.64575	-2.46435	-3.05015	-2.06945	-0.69645	-2.14695	-1.58075	0.05305	-2.74795	-1.10375	-1.14135	-1.99215	-0.93025	-2.21945	-0.88905	-1.96605	-1.57815	-2.30015	-0.79645	-2.23515	-1.25385	-0.45585	0.51005	-1.56295	-0.04345	1.42415	-0.62025	-0.43325	-1.51325	0.28725	-1.12035	-0.99905	-2.23645	0.64415	-2.46145	-1.05865
WID:275792	WID:275792 || IMAGE:429211 || MAP:2q14.1 || FLJ10996 -- Hypothetical protein FLJ10996 ||	1	0.136976923	-0.539923077	0.230076923		-0.625423077	1.171276923	-1.306623077	-0.508023077	-0.888023077	-0.150323077	-0.157623077	0.234176923	-1.098323077	0.705376923	-0.183123077	0.207576923	-0.506823077	-0.659423077	0.203676923	-0.807023077	-0.737223077	-1.376823077	-1.591423077	-0.655823077		-0.275823077	0.188976923	0.104376923	-0.216323077	0.197076923	0.453876923	-0.681823077	0.916476923		-0.900723077	-0.810823077	-0.541423077	-0.369623077	1.683776923	-0.909623077	-0.961923077	-0.279223077	-2.151023077	-1.255823077	-1.104023077	-1.024823077	-0.075023077
WID:187187	WID:187187 || IMAGE:432564 || MAP:1q12-q21 || SF3B4 -- Splicing factor 3b, subunit 4, 49kDa ||	1	-1.2884	-0.7901	-1.2719	-0.514	-1.222	-1.3735	-1.1573	-1.237	0.5279	-0.5679	-0.4956	-1.4808	-1.6764	-0.3812	-1.26	-0.9829	-0.238	-1.1578	-0.1181	-0.2353	-0.861	-1.2201	-0.9003	-0.5265	0.1163	-0.6035	-1.013	-0.6096	-1.7814	-1.736	-0.688	-0.738	-1.5696	-0.7393	-1.0589	-0.5531	0.2496	-0.364	-0.2179	-0.4704	0.197	-0.8001	-0.8673	-1.4389	0.2354	-0.3563	-0.4108
WID:185273	WID:185273 || IMAGE:741977 || MAP: || BF -- B-factor, properdin ||	1	-3.429384615	-2.834984615		-1.480984615	-1.825284615		-0.016684615	-2.835584615	-3.838084615	-2.863784615	-1.976384615		-3.602984615		-3.300984615	-3.013084615	-3.347084615	-2.479884615	-2.805384615	-1.613684615	-1.896684615	-2.542284615	-1.716884615	-1.946184615	-2.867284615	-3.886284615		-1.906584615	-1.711084615	-1.831684615	-2.307584615	-3.095584615	-0.686884615	-0.786584615	-2.352884615	-2.158684615		-1.855584615	-2.638084615	-1.869484615	-1.982084615	-1.942884615	-0.467784615	-2.247284615	-2.074584615	-3.013984615	-2.065684615
WID:186562	WID:186562 || IMAGE:713782 || MAP:1q21.3 || ADAM15 -- A disintegrin and metalloproteinase domain 15 (metargidin) ||	1	-0.409361538	-0.345661538	0.434038462	0.177038462	0.178538462	-1.511061538	0.203638462	0.160838462	0.609238462	1.432938462	0.690838462	0.431338462	-0.001461538	-0.248261538	-0.053361538	-0.212361538	0.864838462	0.114738462	0.236338462	0.136338462	0.169838462	0.210838462	0.144838462	0.187638462	0.163438462	0.314238462	0.201738462	0.909738462	-0.202561538	0.242338462	-0.226161538	0.367338462	-0.335161538	1.674238462	1.063338462	1.126238462	0.790338462	0.045838462	0.060838462	0.608238462	1.274038462	0.314238462	0.763238462	-0.160361538	0.582138462	1.805338462	0.966838462
WID:188060	WID:188060 || IMAGE:796456 || MAP:2q21.2 || LOC130074 -- Hypothetical protein LOC130074 ||	1	0.066964286	0.552264286	1.265964286	1.685064286	0.876064286	1.001064286	0.359364286	0.905464286	2.097564286	-1.344135714	0.815864286	-0.050535714	-0.614035714	0.212564286	0.013164286	1.010664286	-0.043835714	-0.057035714	0.519864286	2.013564286	1.311964286	0.434964286	1.832864286	0.584264286	1.602364286	-0.073835714	1.960064286	-0.114435714	0.142264286	2.745264286	1.180764286	1.550164286	0.235564286	0.677164286	-0.599335714	0.949864286	1.107164286	0.750664286	0.414564286	0.664464286	1.140864286	1.724164286	-0.441935714	-0.005135714	1.763164286	0.774164286	0.022064286
WID:189583	WID:189583 || IMAGE:823954 || MAP:12q24.31 || ANAPC5 -- Anaphase promoting complex subunit 5 ||	1	-0.907214286	0.441285714	0.343385714	0.684985714	0.374985714	1.160985714	0.891585714	-0.013914286	1.882185714	-0.528314286	0.200985714	-0.803514286	-0.472414286	-0.151514286	-0.216714286	0.103085714	0.749585714	0.377385714	0.736585714	0.738985714	0.650185714	0.425385714	1.028185714	0.493985714	1.089785714	-0.063514286	0.614785714	0.229485714	0.264085714	1.055285714	0.999985714	0.810385714	0.179585714	0.575485714	0.642085714	0.847185714	1.139385714	0.690585714	0.547585714	0.121085714	1.658285714	1.008785714	0.911785714	0.084885714	1.575585714	0.760085714	0.002985714
WID:278774	WID:278774 || IMAGE:1475726 || MAP:14q23.3- || FLJ33387 -- Hypothetical protein FLJ33387 ||	1	-0.508308333	-0.637808333		-0.610308333	-0.596208333		0.197991667	-0.477608333		-0.131708333	-0.999108333		-0.463908333	-1.323708333	-0.545408333	-1.046808333	-8.33E-06	-0.131408333	-0.548308333	-1.219908333	-0.848508333	-0.998008333	-0.582108333	-0.343808333	0.059391667	-0.832208333	-0.783208333	-0.524708333			-0.409908333	-0.799408333	-1.163408333		-0.975008333	-0.474608333		-0.350308333	-0.231608333	-0.854708333	-0.914408333	-0.373108333	0.046191667	-0.280308333	-0.658908333	-1.218408333	-0.742508333
WID:186468	WID:186468 || IMAGE:810859 || MAP: || NK4 -- NK4=Natural killer cells protein-4=increased after activation of T cells by mitogens or activation of NK cells by IL-2 ||	1	-0.173292857	-0.503992857	-1.098292857	-0.980492857	-0.177292857	-2.902392857	-1.124392857	-0.132592857	-0.610092857	0.140407143	-0.819692857	-1.027292857	-0.396492857	-0.673092857	-0.017092857	-0.184692857	-0.431292857	-0.083892857	0.249507143	-4.952792857	-0.331392857	0.174107143	-1.341092857	-1.159092857	-0.665892857	0.094907143	-2.166992857	-1.096892857	-0.129792857	-3.412292857	-0.713792857	-0.614492857	-1.808492857	-1.072392857	0.557307143	0.046807143	0.863807143	-0.184792857	-0.008092857	-0.507292857	0.016907143	-1.869992857	-0.370392857	-1.524092857	-0.209192857	-1.340892857	-0.669692857
WID:185418	WID:185418 || IMAGE:505881 || MAP:20q12-q1 || ADA -- Adenosine deaminase ||	1	-0.724178571	-0.009978571	-2.090078571	-1.272078571	-1.235578571	-10.76587857	-1.546078571	-0.222778571	-1.622578571	-0.995778571	-1.520278571	-2.111278571	-0.807578571	-0.681478571	-1.137278571	-1.284878571	0.422321429	-0.413778571	-0.466378571	-3.757378571	-1.628378571	-1.087678571	-1.630778571	-0.382778571	-0.958378571	-0.067078571	-2.155078571	-0.758678571	-1.023078571	-3.194978571	-1.635178571	-0.992978571	-2.957278571	-1.565478571	-1.299378571	-0.652878571	1.570121429	-0.059078571	-0.601278571	-0.003078571	-0.563078571	-1.920978571	-1.247278571	-0.704778571	-0.305378571	-0.789078571	-0.271378571
WID:185140	WID:185140 || IMAGE:279970 || MAP:22q11.23 || ADORA2A -- Adenosine A2a receptor ||	1	0.476625	0.030225	-0.616075	-1.266975	-0.100575	-9.130775	-0.970475	1.423125	-0.118775	-0.498475	-1.184875	-0.631475	0.491025	-0.678075	0.425625	0.131225	0.046625	0.427625	-0.122975	-5.007175	0.135225	0.315825	-1.743475	0.460825	-1.239075	-0.588375	-0.816675	-1.134375	0.647525	-1.860475	-0.275675	1.027025	-0.937375	-1.082975	-0.931675	0.162025	0.270625	0.295525	0.048225	-1.270275	0.325125	-0.931275	-1.246675	0.239325	-0.420375	-1.523675	-1.185975
WID:282400	WID:282400 || IMAGE:2569701 || MAP:1q23.1 || RGS5 -- Regulator of G-protein signalling 5 ||	1	0.358269231	-0.845130769	2.152269231	9.001669231	1.254469231	1.446969231	5.089769231	-0.340730769	2.872969231	2.801969231	1.595769231	0.164169231	-0.665730769	0.465969231	0.133769231	0.060469231	-1.963930769	-1.447830769	0.569069231	2.308469231	1.803469231	1.014169231	4.866869231	-0.547930769	1.685569231	-0.168630769	1.944969231	2.343369231	2.018169231	2.057369231	-1.173330769	-0.355130769	1.018269231	1.149969231	1.268369231	-0.217430769	3.030269231	-0.514830769	-0.598930769	3.789269231	0.969269231	0.152269231	9.418569231	-0.052730769	2.593269231	4.266669231	9.470069231
WID:191386	WID:191386 || IMAGE:2563010 || MAP:14q23-q2 || ZNF46 -- Zinc finger protein 46 (KUP) ||	1	-0.8152	0.593	-0.4662		0.3728	-1.221	-0.8872	1.0354	-0.1225	0.7688	-0.3708	-0.6734	0.2205	1.3713	0.4278		1.8214	1.2044	0.9041	0.0749	0.5817	0.3673	-0.426	0.0608		1.2368	-0.1743	-0.0102	-0.2422	-2.2662	0.6015	0.4316	-0.2035	-2.8271	1.8819	0.2556	0.6093	1.0176	0.5922	0.6829	0.1865	0.366		0.6249	-0.0146	-0.222	0.5754
WID:277328	WID:277328 || IMAGE:462146 || MAP:1q23 || PBX1 -- Pre-B-cell leukemia transcription factor 1 ||	1	0.614925	0.140025			0.343925			0.009225		-0.183075	-1.142775		0.426125	1.154325	0.549125	1.052725	-0.007875	0.296125	0.586825	-9.696175	0.073825	0.053925		0.283425		-0.294575		-0.853475	-0.163175		-0.023675	0.100025			0.345325	0.195025		0.714225	0.369525	-1.592175	-0.396375			-0.700475	-0.361575	-2.098575
WID:276264	WID:276264 || IMAGE:786069 || MAP:11q23.2- || BACE1 -- Beta-site APP-cleaving enzyme 1 ||	1	-0.481291667	0.076408333	0.757908333	1.730308333	0.769508333		0.684708333	-0.037991667	0.559008333	0.434108333	1.194908333		-0.567791667	0.337108333	-0.212191667	0.864408333	-0.695191667	0.600308333	1.015008333	1.502908333	0.427108333	-0.240491667	1.223308333	0.103908333	1.932208333	-0.147591667		1.423508333	0.969808333	1.251008333	0.467608333	0.424808333	1.286208333		0.280508333	0.107108333		0.124908333	0.304908333	1.569308333	0.823208333	1.432508333	0.179308333	-0.268291667	1.138408333	1.412208333	2.102708333
WID:274101	WID:274101 || IMAGE:462935 || MAP:20q13.32 || STX16 -- Syntaxin 16 ||	1		-0.55355	-0.64645		-1.22455			-0.05635	-1.25335	-0.99465	-1.14795	-0.73635	0.02285	-0.11835	-0.73715		0.67435	0.60245	0.14285	-6.36515	-0.93005	-0.29215	-0.85425	-0.41895		0.34195	-1.53545	-0.72525		-2.48375	0.05475	-0.33305	-0.46145	-1.92215	0.32035	-0.31515	-0.55525	0.04905	-0.65925	-0.18785	-1.87185			-0.14735	-0.82375	-0.74725	-0.76515
WID:189510	WID:189510 || IMAGE:770043 || MAP:11q13 || NDUFV1 -- NADH dehydrogenase (ubiquinone) flavoprotein 1, 51kDa ||	1	-0.367807143	-0.655207143	0.169892857	1.342192857	-0.343707143	-0.411307143	0.149092857	-0.007807143	0.644792857	0.455692857	0.995392857	-1.505207143	-1.044107143	0.627992857	-0.726307143	-0.441507143	0.296092857	-0.304207143	0.649992857	1.326192857	1.274992857	-0.421707143	0.994792857	-0.060207143	1.700692857	0.044192857	1.032692857	0.641292857	-0.031507143	-0.040107143	0.028992857	0.405692857	-0.144107143	1.336392857	1.523092857	1.319392857	1.364692857	0.045592857	0.394192857	0.945792857	1.289692857	1.306192857	0.191592857	0.230192857	0.707992857	1.307392857	0.787992857
WID:190847	WID:190847 || IMAGE:2164470 || MAP: || Unknown ||	1	0.007433333	-0.429466667	0.202433333	2.659733333	-0.600566667	1.540933333	0.733533333	-0.926366667	0.449033333	2.449533333	1.117333333	0.768133333	0.121133333	-0.147766667	0.085233333	0.200733333	-0.734066667	-0.362166667	-0.886666667	1.767933333	0.722933333	0.198933333	0.610333333	-0.480666667	1.369533333	-0.155166667	0.667633333	-0.315966667	-0.501266667	1.087733333	0.174533333	0.225233333	1.285933333	1.088133333	-0.963066667	-0.431066667	-0.174266667	-0.214166667	-0.404866667	1.649133333	1.067333333	1.152433333	0.251033333	-0.556766667	0.930833333	0.357033333	1.976333333
WID:280330	WID:280330 || IMAGE:141806 || MAP: || TNFAIP3 -- A20=TNF alpha inducible, TRAF1,2 binding inhibitor of NF-kB activation ||	1	-1.498214286	0.100385714	-1.761414286	-1.642214286	-1.372114286	-5.077414286	-0.186214286	-0.588014286	-1.606214286	-1.843814286	-2.090914286	-1.958714286	-1.703414286	-2.751214286	-1.462214286	-1.264014286	-0.072414286	-1.382614286	-0.817014286	-2.360914286	-2.152514286	-1.521714286	-1.386614286	0.626585714	-1.339914286	-1.208814286	-0.463414286	-1.628714286	-11.77081429	-2.311914286	-0.030114286	-0.791114286	-1.963514286	-0.630814286	-1.794614286	-0.545514286	0.811285714	-0.007914286	-0.839214286	-1.303014286	-0.667614286	-2.008914286	-0.717814286	-0.807614286	-0.257914286	-0.331714286	-0.994414286
WID:188416	WID:188416 || IMAGE:753692 || MAP:10q25 || ABLIM1 -- Actin binding LIM protein 1 ||	1	-1.582978571	0.283121429	0.017921429	1.371221429	-0.066978571	1.131621429	1.147421429	0.411621429	1.612521429	0.172121429	0.208221429	-0.431278571	-1.558178571	0.424821429	-1.114478571	-0.195278571	-0.094378571	-1.175378571	1.747521429	2.020221429	-0.687778571	-0.672178571	0.729521429	0.464121429	1.413321429	0.284521429	2.630021429	0.216821429	0.240321429	2.110421429	1.929021429	1.194921429	1.009221429	1.173921429	0.612421429	1.164721429	1.072921429	0.385621429	0.211321429	0.783521429	0.442521429	1.223621429	1.107221429	0.020421429	1.759521429	1.212921429	0.122021429
WID:184642	WID:184642 || IMAGE:897788 || MAP: || PTPRF -- protein tyrosine phosphatase, receptor type, F=LAR=LCA-homologue ||	1	-1.639514286	-2.034814286	0.311085714	3.016885714	-0.483014286	2.772285714	1.522285714	0.069085714	-0.003214286	-0.806914286	1.715485714	0.549985714	-1.753214286	0.210485714	-2.235114286	1.142285714	-1.754314286	-1.368314286	-0.385214286	2.277885714	0.193785714	-0.569014286	1.593385714	-0.834014286	2.492085714	-0.684814286	2.559085714	0.769485714	-0.126414286	1.708685714	0.140485714	-1.103414286	2.397785714	1.873685714	-0.271214286	-0.429614286	0.730385714	-1.082414286	-0.338614286	1.790085714	0.606185714	2.129185714	0.630185714	-0.548014286	0.177685714	1.928585714	1.068785714
WID:184563	WID:184563 || IMAGE:840511 || MAP:10p13 || VIM -- Vimentin ||	1	-1.738942857	-0.895242857	-0.668742857	-0.516542857	-1.179942857	-0.964242857	-1.000242857	-1.058042857	-0.360442857	-2.008042857	-0.763142857	-1.512542857	-1.570842857	-1.338742857	-1.866042857	-0.489142857	-0.566242857	-1.048442857	-1.196642857	0.251757143	-1.243342857	-1.841142857	0.650157143	-1.066242857	-0.665342857	-1.194242857	-0.925242857	-0.819142857	-1.120442857	-0.864642857	-0.609142857	-0.364542857	-1.086242857	-1.107642857	-0.585942857	-0.625442857	1.109757143	-1.086742857	-0.868142857	-0.234042857	-0.411642857	-1.510542857	-1.154242857	-0.912342857	-0.034542857	-0.696442857	-0.736942857
WID:185652	WID:185652 || IMAGE:451907 || MAP:10q21-q2 || ZWINT -- ZW10 interactor ||	1	-0.163975	-0.292875		1.933125	0.095125		-0.169575	0.032125	0.187225	1.454025	0.821025	-0.432375	-0.399575	0.560325	-0.124275	-0.382875	-0.592175	-0.693975	-0.582475	1.658625	0.258425	0.414225	0.986425	0.069725	1.308325	-0.350775	-0.147275	-0.224775	0.344625		0.084825	-0.303575	-0.222775		0.659425	0.427225	0.830525	-0.507775	-0.958675	1.109225	0.949625	0.778325	0.369525	-0.299775	0.441025	1.435725	0.872925
WID:274913	WID:274913 || IMAGE:133964 || MAP:4p15.2 || STIM2 -- Stromal interaction molecule 2 ||	1	-0.111607692	-0.406907692	0.612292308	2.800392308	-0.100207692	0.588192308	1.080092308	-0.177907692	1.692192308	0.748692308	1.705592308	-0.348107692	-0.361807692	1.036792308	-0.285707692		0.648792308	0.044192308	-0.285207692	1.969192308	-0.767807692	-0.562307692	1.265992308	0.201392308	2.885092308	0.928192308	0.806992308	0.655192308	-0.085307692	0.961792308	0.297192308	0.181692308	0.668292308		0.189392308	-0.017507692	-0.906507692	-0.715107692	0.087692308	1.012892308	0.526092308	0.096392308		0.359592308	0.041492308	0.726092308	0.582392308
WID:185969	WID:185969 || IMAGE:190887 || MAP:3p22 || MYD88 -- Myeloid differentiation primary response gene (88) ||	1	-2.247642857	-0.879442857	-2.026542857	-0.718942857	-0.971042857	-2.420242857	-1.610842857	-0.955642857	-0.145342857	-2.263642857	-1.355642857	-1.947642857	-2.142642857	-0.512842857	-1.762342857	-0.174142857	-1.508742857	-1.525542857	-1.352842857	-0.879342857	-1.399642857	-0.963942857	-1.854942857	-0.477542857	-0.192242857	-1.066842857	-1.431642857	-1.012742857	-1.768542857	-1.451042857	-0.594442857	-0.726242857	-1.990042857	-2.491742857	-0.336542857	-0.804942857	0.592057143	-0.903942857	-1.359942857	-0.516742857	-1.104442857	-1.200942857	-1.736242857	-2.588942857	0.684757143	-1.078942857	-0.965342857
WID:184771	WID:184771 || IMAGE:773236 || MAP:19q13.4 || FPR1 -- Formyl peptide receptor 1 ||	1	1.041621429	1.046621429	-0.061378571	-3.383478571	0.736921429	-8.683578571	0.208621429	0.709721429	-0.357878571	-1.176978571	-1.768878571	-0.070578571	0.387421429	-0.465178571	0.780721429	-0.081078571	0.484821429	0.059221429	0.582621429	-11.00547857	-0.651278571	0.770221429	-1.111078571	1.678821429	-2.000578571	-0.454278571	0.720821429	-1.490278571	-10.42057857	-0.319478571	-1.727678571	0.713221429	-0.539678571	0.297021429	-0.904878571	1.367321429	0.840921429	1.112021429	1.069921429	-1.413978571	0.456621429	-0.081978571	0.361921429	-0.253578571	-0.363678571	-2.540978571	-1.952278571
WID:184619	WID:184619 || IMAGE:840364 || MAP:20cen-q1 || AHCY -- S-adenosylhomocysteine hydrolase ||	1	-0.847778571	-0.295778571	0.790821429	0.439121429	0.576021429	1.311721429	0.104621429	-0.393078571	1.420121429	0.152221429	0.612121429	0.249121429	0.172221429	0.790021429	0.436421429	0.635821429	-0.309578571	-0.205678571	0.609521429	1.590521429	0.200921429	0.210421429	1.133321429	0.690421429	0.605521429	-0.105078571	1.082821429	0.184521429	0.230721429	1.310621429	0.728121429	0.560421429	0.323021429	0.912321429	0.156421429	0.129521429	0.741421429	0.020221429	0.365021429	0.696921429	1.343221429	0.981921429	0.592121429	-0.564278571	0.763021429	1.175321429	0.136921429
WID:279036	WID:279036 || IMAGE:1632252 || MAP:1p36.3-p || C1QA -- Complement component 1, q subcomponent, alpha polypeptide ||	1	-1.356792857	-0.885692857	-1.089992857	-1.527292857	-0.483592857		-1.469692857	-1.216292857	-1.698292857	-0.653092857	-1.653292857	-1.292292857	-1.260892857	-2.436192857	-1.647492857	0.338707143	-1.517792857	-1.357792857	-0.913392857	-2.592892857	-1.319292857	-1.712192857	-1.409192857	-0.935192857	-1.201592857	-1.431292857	-0.924092857	-1.005392857	-1.609592857	-1.830792857	-1.271592857	-0.927192857	-1.924192857	-0.983892857	-1.558592857	-0.708792857	0.813407143	-1.042692857	-0.914392857	-0.078192857	-1.088592857	-1.866992857	-0.793692857	-1.252792857	-0.176492857	-1.143392857	-0.290692857
WID:282391	WID:282391 || IMAGE:2569030 || MAP:4p16 || ADRA2C -- Adrenergic, alpha-2C-, receptor ||	1	0.1991	-0.8211	1.1378	1.4471	0.0336	0.6481	0.091	-0.9055	0.8155	1.4751	1.1739	-0.0844	-0.7986	-0.0494	-0.3751	-0.2009	-1.1915	-1.044	0.3867	1.0664	0.9977	0.4279	1.9677	0.2552	1.1504	0.137	0.6597	0.9036	0.4513	1.1455	-0.5484	-0.1113	0.7697	1.0685	0.0689	0.4311	2.3888	-0.7175	0.1264	1.165	0.5354	0.2925	0.9223	-1.0919	1.0824	1.9217	1.6351
WID:275209	WID:275209 || IMAGE:113300 || MAP:11q12.1 || FLJ36874 -- Hypothetical protein FLJ36874 ||	1	-3.500746154	-0.244146154	-2.360446154	-0.528946154	-1.174846154	-9.793846154	-1.378546154	-0.188046154	-1.241146154	-0.359046154	-0.774346154	-1.087746154	-0.837746154	0.239453846	-1.622246154	-1.400946154	0.796553846	-0.227446154	0.226553846	-0.146646154	-1.352346154	-0.992646154	-1.834546154	-0.691046154		0.603053846	-1.417446154	-0.653546154		-2.582446154	-0.005446154	-0.318746154	-1.344146154	-2.254046154	-0.202546154	-0.559646154	0.029253846	0.317653846	0.303153846	0.027153846	-1.664646154	-0.640746154	-2.298146154	-0.737346154	-0.379046154	-0.318746154	-0.404346154
WID:189438	WID:189438 || IMAGE:290841 || MAP: || HIST1H2BK -- histone H2B=H2B histone family, member A ||	1	-0.629685714	-0.077285714	-1.365085714	-0.934985714	-0.516785714	-3.808385714	-0.587085714	0.346114286	-0.184185714	-0.816285714	-1.184985714	-1.075085714	-0.925085714	-0.686585714	-1.134985714	-1.335285714	0.897714286	-0.349685714	0.200914286	-1.970685714	-1.780085714	-1.262585714	-0.572085714	-0.311385714	-1.949085714	0.008814286	-1.796485714	-0.471485714	-1.618285714	-1.264185714	-0.900385714	0.324114286	-1.798985714	-0.867585714	0.278314286	0.219114286	-0.722385714	0.100714286	-0.748185714	-0.840485714	-0.645785714	-1.842785714	-0.496185714	0.007114286	-0.250485714	0.147914286	-1.341685714
WID:187714	WID:187714 || IMAGE:67759 || MAP:13q12 || ALOX5AP -- Arachidonate 5-lipoxygenase-activating protein ||	1	-0.813871429	-0.646871429	-0.022971429	-0.753371429	-0.691271429	0.364528571	-0.763571429	-0.866771429	-1.488171429	-0.307671429	-1.093071429	-0.433271429	0.110528571	-0.607471429	0.247328571	-1.273171429	-0.086071429	-0.202371429	0.358928571	-2.000171429	-1.472071429	0.122328571	-0.936771429	-1.393971429	-0.719371429	0.192228571	-0.693071429	-0.632771429	-0.694171429	-0.506571429	-0.641771429	-0.923271429	-0.556971429	-0.362971429	-0.040871429	-0.433171429	0.402528571	-0.581471429	0.633528571	-0.691571429	-1.232771429	-0.734271429	0.777528571	-0.741871429	-0.995571429	-1.279571429	-0.730271429
WID:274541	WID:274541 || IMAGE:2417330 || MAP:1p36 || CDW52 -- CDW52 antigen (CAMPATH-1 antigen) ||	1	-0.396942857	-0.118242857	-0.312142857	-3.141042857	0.195357143	-2.466042857	-0.299342857	-0.783142857	-1.343842857	-1.711642857	-2.159242857	-0.093442857	0.702257143	-1.726142857	0.358757143	-0.230842857	1.628557143	0.833857143	1.677857143	-12.26694286	-0.299842857	0.855457143	0.034057143	-0.715742857	-4.253842857	-0.343142857	-1.572842857	-1.229642857	-10.04454286	-1.715842857	-0.368242857	-0.693142857	-1.249642857	-0.624742857	0.307157143	0.799557143	1.734257143	1.010457143	2.417757143	-1.896242857	-0.188642857	-0.737442857	0.277257143	-0.602942857	0.443757143	-1.885042857	-1.852242857
WID:184513	WID:184513 || IMAGE:178818 || MAP:Xp22.3 || APXL -- Apical protein-like (Xenopus laevis) ||	1	0.006833333	0.354333333	0.548233333	0.529233333	0.219033333	1.299533333	1.208933333	0.426133333	0.857633333	0.748033333	1.304433333	0.594533333	0.151933333	0.770533333	0.150033333	-0.095866667	-0.258466667	0.485633333	-0.220766667		0.704933333	-0.013466667	1.083333333	0.435733333	0.011833333	-0.417766667		0.018333333		1.216133333	0.458533333	0.110033333	0.883733333	0.856233333	0.054933333	-0.201766667		0.309233333	-0.257466667	0.010233333	1.122033333	0.484133333	1.107733333	0.017333333	1.542133333	0.061833333	0.581633333
WID:274709	WID:274709 || IMAGE:2505310 || MAP:3p25.3 || CAMK1 -- Calcium/calmodulin-dependent protein kinase I ||	1	-0.545792857	0.112007143	-0.620092857	-1.194992857	-0.414592857	-9.329292857	-1.019092857	0.772907143	-0.744292857	0.268707143	-1.048692857	-0.261792857	0.666807143	0.380407143	0.395807143	-0.466592857	2.052307143	1.299107143	0.910307143	-3.887292857	-0.559492857	0.178007143	-1.566292857	-0.128792857	-1.443092857	0.988907143	-1.002992857	-0.343592857	-0.335192857	-1.816992857	0.116607143	-0.398592857	-0.856492857	-0.242492857	1.149907143	0.216407143	-0.014292857	1.033707143	0.270907143	-0.361692857	-0.182892857	-0.522092857		-0.439092857	-0.246992857	-0.671092857	-0.097492857
WID:187075	WID:187075 || IMAGE:272327 || MAP:9p24.1 || MLANA -- Melan-A ||	1	-0.066509091	-0.700309091	2.448590909	1.581490909	0.977190909		0.158090909	-0.419709091	0.414290909	1.023790909	0.794690909	1.820790909	-0.048209091	0.284590909	0.461990909	0.282590909	-0.868809091	-0.441709091	0.015490909		-0.422409091	-0.460809091		-0.889109091	-0.528909091	-0.899709091	0.473890909	0.220990909	0.004890909	1.451990909	1.111290909	-1.325209091	1.494790909		-0.219009091	-0.508109091	-1.011209091	-0.434509091	1.140490909	1.325090909	0.426490909	0.670090909	0.907490909	0.541190909	-0.320709091	0.797990909	2.740390909
WID:282153	WID:282153 || IMAGE:2488862 || MAP:7p11.1 || FKBP9 -- FK506 binding protein 9, 63 kDa ||	1	-0.859635714	0.053964286	0.665564286	2.202764286	0.499664286	1.598964286	0.307864286	-0.816635714	1.119164286	-0.332535714	0.638364286	0.378064286	-2.025535714	0.434464286	-1.985935714	0.625264286	-1.734235714	-0.771035714	0.174164286	2.146764286	-0.637535714	-0.627735714	1.216164286	0.277764286	2.171364286	-0.057735714	2.076964286	0.318464286		1.791664286	1.086764286	1.214864286	1.123964286	1.207864286	-0.561935714	0.654764286	1.136464286	0.707264286	-0.631635714	1.861664286	1.103064286	1.536864286	0.291864286	-0.613835714	1.743364286	1.723164286	1.570464286
WID:282450	WID:282450 || IMAGE:2578078 || MAP:10 || TUBB2 -- Tubulin, beta, 2 ||	1	-0.624407692	0.346792308	0.444892308	1.181992308	0.023592308	0.439792308	0.151692308	-0.293907692	0.731892308	0.168292308	0.257692308	-0.606007692	-0.227207692	-0.083907692	-0.382607692	0.058092308	-0.774707692	-0.712707692	0.560092308	1.099192308	0.292592308	0.031992308	0.067692308	-0.148407692	0.525592308	0.725292308	1.217092308	0.032492308	0.482692308	0.569192308	0.092892308	-0.176607692	0.250292308	1.550492308	-0.671207692	0.642492308	1.141892308	0.084892308	0.820692308	0.709292308	1.128992308	1.002892308	0.277792308	-0.481807692	1.089592308	0.436392308	1.037892308
WID:186807	WID:186807 || IMAGE:782488 || MAP: || CASP8 -- CASPASE-8=Mch5=FLICE=MACH-alpha-1 ||	1	-2.001007143	-0.172607143	-0.584307143	0.505192857	-0.416807143	-1.151607143	-1.310107143	-1.012107143	-0.253307143	-0.624407143	-0.325907143	-0.700307143	-1.748707143	-0.955107143	-0.563107143	-1.107307143	-1.167607143	-1.299007143	-1.493007143	0.298692857	-1.501807143	-0.818307143	-0.915207143	-0.267607143	-0.223007143	-0.428407143	-1.152607143	0.187892857	-1.009307143	-0.527107143	-0.391407143	0.014492857	-1.827207143	-1.546307143	-0.960407143	-0.773007143	0.108392857	-0.367707143	-1.538607143	0.497392857	0.047992857	-1.378607143	-0.890507143	-1.056507143	-0.497107143	-0.099707143	-0.628307143
WID:185429	WID:185429 || IMAGE:511303 || MAP:2q23-q24 || PLA2R1 -- Phospholipase A2 receptor 1, 180kDa ||	1	-1.780707692	0.996492308	1.851892308	1.956092308	0.578392308	2.625192308	2.520092308	-0.456107692	-0.110807692	4.059692308	2.173792308	0.059092308	-0.663007692	1.323192308	-1.388107692	0.608792308	-1.655507692	1.226992308	0.838092308	2.199392308	0.695692308	-0.665407692	2.355092308	0.052692308	1.098792308	0.079992308	1.613292308	1.983292308	3.088992308	3.658792308	0.688692308	0.570792308	2.910992308	1.570692308	1.418392308	0.395892308		0.342492308	-0.011807692	0.512592308	0.225292308	1.850092308	1.478692308	0.201292308	0.332092308	1.884892308	4.275192308
WID:279077	WID:279077 || IMAGE:1636885 || MAP:11q12 || MS4A4A -- Membrane-spanning 4-domains, subfamily A, member 4 ||	1		-0.417633333	-1.394633333	-2.615833333	-1.530633333	-9.596033333	-0.446533333	-0.166033333	-1.192333333	-1.411333333	-1.893833333	-0.568033333	-0.257233333	-1.382433333	-1.098333333	0.606766667	1.003766667	0.286566667	0.288466667	-11.53013333	-1.326633333	-0.805933333	-0.600333333	-0.438133333		-1.152433333	-2.125533333	-1.851933333		-2.775233333	-0.122633333	-0.263333333		-1.763733333	-0.118133333	-0.312833333		0.058666667	0.061166667	-1.330833333	-1.496433333	-1.051033333	0.097566667	0.179766667	-0.485533333	-1.826133333	-0.942233333
WID:276649	WID:276649 || IMAGE:150798 || MAP:9p13.3 || OPRS1 -- Opioid receptor, sigma 1 ||	1	-0.4971	0.0308		0.202	0.629		0.9325	-0.0233	0.0758	1.0085	0.3605	-0.2809	-0.0787	-0.4751	0.0064		0.2927	0.0804	-0.161	-0.0098	-0.2126	-0.2997	0.9783	-0.2174	-0.261	0.249	0.3323	1.113	0.1183		-0.3651	0.0295	-1.2158		0.441	0.0607	0.3815	-0.4375	-0.6772	0.4613	0.4439	0.1489		0.3276	0.1625	1.052	0.3945
WID:191246	WID:191246 || IMAGE:2185786 || MAP:4q35 || PDLIM3 -- PDZ and LIM domain 3 ||	1	-0.392714286	-0.779214286	-2.154614286	-0.231714286	-0.901314286	-2.534114286	-1.561314286	-1.648014286	0.023985714	-2.222014286	-1.631614286	-2.353814286	-1.586114286	0.166385714	-1.203714286	-0.713314286	-1.199814286	-1.068914286	-0.580814286	-1.632314286	-0.965714286	-0.802114286	-1.394714286	-0.934914286	-0.609614286	-1.136714286	-0.831114286	-1.420014286	-0.613314286	-1.758114286	-1.399214286	-0.811114286	-1.848014286	-1.619914286	-0.310214286	-0.266014286	1.053885714	-1.003514286	-0.673014286	-0.578014286	-0.708914286	-1.636814286		-1.491214286	0.121585714	-1.553114286	-1.398514286
WID:190162	WID:190162 || IMAGE:809910 || MAP: || IFITM3 -- Interferon-inducible protein 1-8U ||	1	-1.915492857	-1.308892857	-1.505292857	-3.068592857	-1.170992857	-1.672092857	-1.719992857	-2.533592857	-0.998692857	-1.628792857	-2.315792857	-1.971692857	-2.646892857	-3.401792857	-2.755992857	-0.847692857	-1.916792857	-1.585192857	-0.244592857	-2.663392857	-1.850192857	-1.309592857	-1.547892857	-1.233592857	-2.244192857	-1.120392857	-2.438092857	-1.424792857	-2.604992857	-1.207592857	-2.392192857	-1.695392857	-0.838292857	0.127007143	-0.898492857	-0.073292857	1.213507143	-0.767092857	-0.888392857	-1.369092857	-0.074292857	-1.228492857	-0.840892857	-1.779392857	0.360307143	-2.440892857	-1.224592857
WID:184719	WID:184719 || IMAGE:489079 || MAP: || IL2RB -- IL-2 receptor beta chain ||	1	-0.501628571	0.060771429	-1.282628571	0.188171429	0.006271429	-3.704128571	-1.304528571	-0.391528571	0.233971429	-1.854828571	-0.751828571	-1.325728571	-0.665728571	-2.634928571	0.022171429	-0.912228571	-0.746528571	-0.467428571	-1.538728571	-4.273128571	-0.883028571	0.100871429	-0.461828571	-0.439528571	-0.841728571	-0.501728571	-2.205928571	-0.704128571	-0.537428571	-2.060028571	-0.633428571	0.182171429	-2.196628571	-11.06752857	-0.526228571	0.319771429	0.881471429	0.514171429	-1.635628571	0.578571429	0.311871429	-1.782528571	-0.785028571	-1.401028571	0.452271429	-0.867228571	-1.365628571
WID:189889	WID:189889 || IMAGE:878640 || MAP:Xq28 || HMGB3 -- High-mobility group box 3 ||	1	0.659769231	0.398369231	1.286969231	3.014169231	0.572569231	1.479269231	1.805969231	-0.116530769	2.671769231	1.149369231	1.908869231	0.563469231	0.411769231	2.054369231	0.408169231	0.868069231	-1.235530769	0.226869231	0.104969231	2.079469231	0.677269231	-0.070030769	1.591669231	0.299369231	2.145769231	0.202869231	4.374069231	0.819069231	1.238369231	2.795869231	0.443569231	-0.011830769	1.267569231	0.763669231	-0.948830769	0.194469231		0.552769231	-0.606030769	2.310369231	1.350769231	0.519069231	0.586469231	-0.672030769	2.515569231	1.540369231	1.978369231
WID:280115	WID:280115 || IMAGE:34370 || MAP:8q24 || PLEC1 -- Plectin 1, intermediate filament binding protein 500kDa ||	1	-0.222433333	-0.042433333	0.555566667	0.796066667	-0.108633333		0.246766667	-0.397233333	1.089366667	0.714766667	0.629266667	-0.055433333	-0.174333333	-0.165933333	-0.431933333	-0.013933333	-0.807433333	-0.304833333	0.456166667	0.119966667	0.738966667	-0.041233333	0.126466667	-0.141233333	0.526466667	0.030166667	1.507366667	0.340366667	0.424866667	0.722466667	-0.085133333	-0.105933333	0.165866667	1.280966667	-1.436333333	0.364766667	0.818466667	0.211366667	0.721666667	0.456966667	1.108866667	0.009966667	0.389266667	-0.467933333	1.369866667	0.363766667	0.744666667
WID:185615	WID:185615 || IMAGE:291216 || MAP:Xq28 || CETN2 -- Centrin, EF-hand protein, 2 ||	1	-0.425514286	0.522785714	0.321585714	1.238685714	0.145085714	-0.041914286	0.777385714	0.643485714	1.873185714	-0.341914286	0.504285714	-0.210914286	-1.025714286	1.209485714	-0.674214286	0.036485714	-0.718314286	-0.269014286	-0.048014286	1.681185714	-0.337014286	-0.158314286	1.314285714	0.559485714	0.435985714	0.022085714	1.588785714	-0.132814286	0.123385714	1.827885714	2.146685714	1.426585714	0.181585714	0.159685714	-1.385714286	0.432985714	0.266785714	0.314685714	-0.312914286	0.541685714	0.828385714	0.196685714	0.171585714	0.131185714	1.781385714	1.341585714	-0.045814286
WID:187658	WID:187658 || IMAGE:878468 || MAP:17p13.3 || DPH2L1 -- Candidate tumor suppressor in ovarian cancer 2 ||	1	0.155675	0.216375	-0.337525	0.127675	-0.430925	-1.410125	0.094975	-0.067225	0.332575	-0.016425	-0.101825	-0.347725	-0.072225	-0.045225	-0.178225	-0.313125	0.589475	0.474175	-0.259725	-0.503725	1.034275	-0.039825	0.366975	0.218475	0.197475	0.335475	0.093375	-0.109425	-0.259525		0.136875	0.120975	-0.321625	0.360475	0.185475	1.183375	0.775475	0.352675	0.310475	-0.009625	0.822475	0.174975	0.091375	0.384575	0.684475	0.119575	0.048975
WID:188980	WID:188980 || IMAGE:731459 || MAP:1p13.2 || MOV10 -- Mov10, Moloney leukemia virus 10, homolog (mouse) ||	1	-0.643883333	-0.560383333	-0.235083333		-0.413783333		-0.431483333	-0.694083333	-0.861783333		-0.454383333	-0.524183333	-0.352883333	-1.207083333	-0.342183333	-0.095783333	-0.855483333	-0.316683333	-0.482883333	-1.326383333	0.222616667	-0.110383333	-0.807283333	-0.472283333	-0.763683333	-1.156983333	-0.752083333	0.163316667	-0.096883333	-0.005083333	-0.920983333	-0.540083333	-0.678083333	0.243416667	-1.682183333	-0.521183333	-0.870883333	-0.538383333	-0.363783333	-0.753583333	-0.381483333	-0.217183333	-0.172883333	-0.664083333	-0.479183333	-0.884983333	-0.577083333
WID:188410	WID:188410 || IMAGE:40567 || MAP:12q24.2 || GCN1L1 -- GCN1 general control of amino-acid synthesis 1-like 1 (yeast) ||	1	-1.283292857	0.444907143	0.480307143	1.532807143	0.225307143	1.104207143	1.097507143	-0.304092857	1.998307143	-0.200792857	0.867207143	0.338307143	-0.892292857	0.085107143	-0.801392857	0.067407143	-0.750292857	-0.660192857	-0.537292857	2.701907143	-0.094592857	-0.753892857	1.105707143	0.613007143	0.962407143	-0.734292857	2.491707143	0.525307143	-0.376092857	1.875507143	0.906707143	1.338807143	0.345007143	0.526807143	0.098507143	0.343607143	0.476307143	-0.584192857	-0.903992857	0.701207143	0.860007143	-0.091192857	0.697407143	0.263407143	1.146007143	1.586507143	-0.235192857
WID:185987	WID:185987 || IMAGE:730149 || MAP: || TCEA2 -- S-II=hS-II-T1=transcription elongation factor ||	1	0.550825	0.138725	0.330625	0.492025	0.405625	1.291125	0.688825	0.287025	0.693425	0.123725	0.309825	0.392425	0.196725	-0.264475	0.461525	0.403125	0.470925	0.427125	-0.249775	0.471425	1.325925	0.652225	1.569625	0.514525	0.219525	-0.120775	0.391425	-0.374575	-0.355475	0.278225	0.180025	1.110025	-0.368775		0.126225	0.259925	-0.090975	0.068125	-0.118075	0.193125	1.388025	1.331325	0.517425	-0.328975	1.015825	-0.049675	0.121325
WID:184988	WID:184988 || IMAGE:295093 || MAP: || SPIB -- Spi-B transcription factor ||	1	0.688928571	0.321928571	-1.237371429	-1.661571429	-0.141471429	-9.356471429	-1.303371429	1.441528571	-0.419471429	-0.662271429	-1.590171429	-1.000371429	0.266128571	-0.442171429	0.214828571	0.094528571	0.440228571	0.197128571	-0.285371429	-10.33297143	-0.080571429	0.058828571	-1.184571429	0.765128571	-1.605471429	-0.718671429	-1.058571429	-0.726771429	0.649328571	-3.211071429	-0.622671429	0.784728571	-1.659971429	-2.590071429	-0.424671429	0.053428571	1.262528571	0.519628571	-0.037971429	-1.027171429	0.393928571	-1.406171429	-0.685771429	0.032028571	-0.490671429	-1.842171429	-1.404471429
WID:275031	WID:275031 || IMAGE:243808 || MAP:21q22.3 || C21orf56 -- Chromosome 21 open reading frame 56 ||	1	-0.568430769	0.141669231	-0.378830769	-0.236730769	-0.729830769	-1.194230769	-0.193330769	-0.252730769	0.136769231	-0.563330769	-0.535430769	-0.690830769	-0.307730769	-0.321230769	-0.625730769	-1.091530769	-0.789630769	-0.962630769	0.247069231	-0.257830769	-0.362530769	-0.528230769	-0.650830769	-0.083430769	-0.596130769	-0.873230769	-0.005430769	-0.507430769	-0.021630769	0.207669231	0.792469231	0.184469231	-0.416130769	-0.181030769	-1.647930769	-0.181730769	-0.269330769	-0.166430769	0.902369231	-0.554530769	-0.279030769	0.004469231	-0.772330769	-0.683130769	-0.057230769	-0.809230769	-0.713830769
WID:188557	WID:188557 || IMAGE:282587 || MAP:19q13.3 || CA11 -- Carbonic anhydrase XI ||	1	-0.436018182	-0.179218182	0.299081818	0.414181818	0.093581818	0.795581818	0.334181818	-0.098218182	1.539281818	0.857681818	0.587581818	0.358081818	-0.271518182	0.780381818	0.060781818	0.348581818	-1.164918182	-0.534418182	0.452281818		0.995481818	0.423981818	0.867381818	0.099081818	0.388181818	-0.227918182	0.326881818	0.239981818	0.394981818	-0.014818182	-0.037918182	-0.383018182	0.461481818		-0.074318182	0.385681818		0.064281818	-0.419518182	0.661781818	0.921881818	0.451581818	0.153381818	-0.499418182	1.292681818	0.350081818	1.063681818
WID:185864	WID:185864 || IMAGE:42558 || MAP:15q21.1 || GATM -- Glycine amidinotransferase (L-arginine:glycine amidinotransferase) ||	1	-1.520964286	0.009835714	-1.268564286	1.655135714	0.238135714	0.273635714	-0.976164286	1.351735714	2.901135714	0.965535714	1.185135714	0.384935714	-1.788364286	0.185535714	-1.548464286	-0.078264286	1.130835714	-1.305564286	0.229335714	2.674435714	0.906235714	-0.500564286	-0.085064286	-0.563664286	1.350335714	-0.092964286	0.188335714	1.674735714	0.968735714	0.309635714	0.895335714	1.505735714	0.128235714	-1.015264286	0.866035714	1.410835714	2.466535714	-0.737764286	-0.400564286	2.070435714	1.264435714	0.757335714	0.125935714	-0.916664286	2.365335714	2.993935714	1.643635714
WID:188492	WID:188492 || IMAGE:770992 || MAP:7q35-q36 || EZH2 -- Enhancer of zeste homolog 2 (Drosophila) ||	1	0.304275	0.365875	0.004775	0.314875	-0.058625	0.547075	0.859875	0.054375	0.537175		0.010175	-0.291025	-0.137125	-0.364825	-0.133825	-0.039025	-0.315425	-0.395025	-0.182725	0.806075	0.602875	-0.000225	0.928675	0.154775	0.611875	-0.305825	0.509475	-0.111525	0.136175	1.592875	0.149775	0.134575	0.420275		-0.193325	0.329675	0.724375	0.103675	-0.058325	-0.033225	1.137375	0.919675	0.057975	0.302075	1.012175	0.095875	-0.121225
WID:187586	WID:187586 || IMAGE:203003 || MAP: || NME4 -- nucleoside-diphosphate kinase=non-metastatic cells 4, protein expressed in ||	1	-0.240114286	0.838385714	0.489985714	0.001485714	0.478585714	0.557985714	-0.384814286	-0.684214286	1.335885714	0.779485714	-0.030614286	-0.317814286	-0.035214286	-0.823314286	-0.020414286	0.768185714	-0.561514286	0.003685714	0.185785714	-0.022514286	1.141985714	0.519485714	0.634885714	0.155885714	0.712485714	-0.263014286	-0.446614286	-0.297014286		0.249385714	-0.681914286	-0.105514286	0.467585714	1.163485714	-0.594214286	0.516785714	0.934385714	0.390885714	0.347585714	0.534385714	1.994585714	1.314985714	-0.239614286	-0.627514286	1.538585714	0.143585714	0.902185714
WID:185912	WID:185912 || IMAGE:324210 || MAP:9p13.3 || OPRS1 -- Opioid receptor, sigma 1 ||	1	-0.2966	-0.1261	-0.9588	-0.0915	0.0407	-0.8939	0.3569	-0.2862	0.5921	-0.151	-0.0281	-1.098	-0.7031	-0.3654	-0.4681		-0.2159	-0.5261	-0.5845	-0.1986	0.7342	0.1674	0.3871	-0.4053	-0.147	-0.5442	0.9235	-0.1499	-0.1587	-0.6861	-0.2326	0.0319	-1.0407	-0.2292	0.586	0.4043	1.1451	-0.2604	-0.78	-0.05	0.4317	0.4993	0.0486	-0.5806	0.8283	0.4592	0.0096
WID:188049	WID:188049 || IMAGE:752857 || MAP:22q || EIF3S6IP -- Eukaryotic translation initiation factor 3, subunit 6 interacting protein ||	1	1.524542857	0.747142857	1.711742857	1.025242857	0.999142857	3.156942857	0.684242857	0.296842857	2.534242857	0.877142857	0.804142857	0.425842857	0.020542857	0.490642857	0.153142857	1.914242857	0.101442857	-0.101357143	2.230942857	0.782942857	1.574042857	1.539042857	2.158942857	1.532542857	0.826142857	-0.543657143	1.466642857	0.048542857	0.491842857	2.227642857	1.189742857	1.351342857	0.820742857	1.593242857	0.992342857	1.709842857	1.776142857	0.952342857	2.080642857	0.512642857	2.511042857	2.762942857	0.660142857	-0.512057143	2.009542857	0.901642857	0.267842857
WID:188518	WID:188518 || IMAGE:770377 || MAP:17q21 || ATP6V0A1 -- ATPase, H+ transporting, lysosomal V0 subunit a isoform 1 ||	1	-0.630542857	0.053257143	-0.408942857	0.653757143	-0.119342857	-2.559142857	0.182757143	0.253357143	0.620857143	0.774957143	0.465457143	-0.678042857	-0.841042857	-0.300042857	-0.600242857	-0.211642857	0.269557143	0.063057143	-0.322542857	-0.175042857	-0.039242857	-0.351742857	0.403857143	-0.249642857	0.013557143	0.530157143	0.637057143	0.996757143	-0.860542857	-0.653742857	0.386457143	0.271357143	-0.533642857		0.282257143	0.986357143	0.950857143	-0.343642857	-0.156242857	0.600957143	0.670957143	-0.163842857	0.492757143	-0.133642857	0.378357143	1.032957143	0.441857143
WID:184157	WID:184157 || IMAGE:756272 || MAP:5q31.1 || TCF7 -- Transcription factor 7 (T-cell specific, HMG-box) ||	1	0.922938462	0.479838462	-0.551661538		-0.462561538	-9.200761538	-1.367061538	0.335938462	-0.207761538	-0.031161538	-0.681161538	-0.098261538	0.454438462	0.267638462	0.576738462	0.767838462	0.533438462	-0.123261538	-0.527561538	-1.096661538	-0.668961538	0.285038462	-1.369561538	1.028238462	-0.200561538	-0.491161538	0.376838462	-0.350261538	-1.276661538	-1.570661538	-0.189161538	0.596338462	-0.955561538	-0.780461538	0.204538462	0.408838462	0.441038462	0.636838462	0.188938462	-0.395461538	0.380138462	-0.794861538	-1.288161538	0.421638462	0.570738462	-1.280061538
WID:278989	WID:278989 || IMAGE:1622314 || MAP:11p14.3 || DELGEF -- Deafness locus associated putative guanine nucleotide exchange factor ||	1	-0.441935714	1.018364286	-0.170335714	0.197064286	0.328864286			-0.070535714	1.768164286	0.875664286	0.721564286	-0.694335714	-1.493635714	0.592364286	-1.398535714	0.075264286	0.067164286	-0.111535714	1.057664286	0.780364286	1.153064286	0.258164286		0.795364286	1.427564286	0.033864286	0.908864286	0.401664286		0.091664286	-0.238535714	0.493864286	0.250164286	0.319564286	-0.028435714	1.242364286	1.118564286	0.371164286	1.058864286	0.807564286	0.996564286	0.904864286	0.033464286	-0.019235714	1.299764286	0.707264286	0.566564286
WID:191168	WID:191168 || IMAGE:2268515 || MAP:22q12.2 || NEFH -- Neurofilament, heavy polypeptide 200kDa ||	1	0.083030769	-0.118069231	-0.391569231	-1.137969231	-0.601869231	-1.607169231		-0.051169231	-0.729269231	-0.001069231	-0.563369231	-0.503169231	-0.387769231	0.667430769	-0.049269231	-0.502969231	-0.415469231	0.118730769	-0.236269231	-6.997369231	0.216630769	-0.171069231	-0.851469231	-0.773569231	-0.905169231	0.101330769	-1.525169231	-0.808869231	-0.048869231	-1.473369231	-0.242269231	-0.115169231	-0.849769231	-2.369969231	0.316830769	-0.002269231	0.164430769	-0.370069231	0.178630769	-0.791769231	0.233230769	-1.208969231	0.028030769	-1.065669231	-0.268069231	-1.325569231	-0.604469231
WID:275590	WID:275590 || IMAGE:359059 || MAP:6p12.3-p || COL21A1 -- Collagen, type XXI, alpha 1 ||	1	-1.799642857	-0.031442857	0.230957143	2.479957143	0.357557143	0.905557143	0.941857143	-0.187142857	2.589957143	0.828857143	1.228157143	0.621157143	-0.863042857	0.357857143	-0.552142857	0.103357143	-0.555542857	-0.525142857	-0.183242857	1.562057143	-0.392742857	-0.900342857	1.638657143	0.407657143	2.422557143	0.460557143	0.016857143	1.669157143	0.343057143	1.230457143	0.773057143	0.887457143	-0.058442857	0.255657143	0.003357143	-0.268642857	0.398157143	-0.505642857	-0.188942857	2.098657143	0.931457143	0.036557143	0.974857143	0.370757143	1.742357143	1.952857143	1.698857143
WID:278503	WID:278503 || IMAGE:855476 || MAP: || Transcribed locus, weakly similar to NP_060312.1 hypothetical protein FLJ20489 [Homo sapiens] ||	1	-0.522371429	-1.012971429	-0.065971429	-2.053471429	-0.543771429	0.311028571	-0.967571429	-1.032171429	-0.764571429	0.410628571	-1.111871429	-0.114271429	0.093628571	-1.202271429	0.144428571	-0.413271429	-0.486471429	-0.956871429	-0.138571429	-1.752471429	-0.699571429	-0.443971429	-1.118171429	-1.199671429	-1.658571429	-0.321871429	-0.593871429	-0.506671429	-0.263771429	-0.613571429	-1.248071429	-1.394171429	-0.275371429	0.348028571	-1.226171429	-0.492471429	-0.145671429	-0.752571429	0.730428571	-1.190071429	-0.440271429	-0.276571429	-0.229771429	-1.302771429	-0.481071429	-1.724271429	-0.434571429
WID:281147	WID:281147 || IMAGE:1877676 || MAP:3p24 || PCAF -- P300/CBP-associated factor ||	1	-0.178688889	-0.304588889	-0.964388889		-0.051488889			-0.278488889	-0.683188889				-0.754388889	1.048011111	-0.635688889	-0.695588889	-0.678588889	-0.486888889	-0.012988889		-1.640288889	-0.872688889	-1.679588889	-0.249988889		-0.463888889	0.082911111		-0.377588889	-0.232988889	-0.492088889	-0.693588889	0.704211111		-2.178688889	-0.183988889		-0.058788889	0.502211111		-0.786488889	-0.618188889		-0.476888889	-0.754488889
WID:185998	WID:185998 || IMAGE:33949 || MAP:17q24-q2 || PRPSAP1 -- Phosphoribosyl pyrophosphate synthetase-associated protein 1 ||	1	-0.253223077	0.731476923	0.414176923	0.620176923	0.543676923	0.155776923	0.448876923	0.073176923	1.834276923	0.760076923	-0.006723077	0.107076923	-0.289123077	-0.523623077	-0.347223077	1.194876923	-0.065923077	0.231776923	-0.119623077	0.791576923	1.551376923	0.806976923	1.216476923	0.467476923	0.660576923	-0.204123077	0.232176923	-0.258823077		1.044076923	0.250676923	0.499276923	0.024476923	0.919676923	-0.159823077	0.823676923	0.287476923	0.855476923	-0.427123077	0.290376923	2.285976923	0.655476923	0.355076923	-0.101723077	1.449576923	0.527776923	-0.375723077
WID:275147	WID:275147 || IMAGE:133236 || MAP:12p13 || ETV6 -- Ets variant gene 6 (TEL oncogene) ||	1	-0.542346154	0.223453846	-0.145746154	-0.734346154	-0.508946154	-1.884646154	-1.065046154	-0.495946154	0.581253846	-0.346946154	-0.689546154	-0.664846154	-0.455746154	-1.062646154	-0.888446154	-0.276246154	-0.970046154	-0.698246154	0.728153846	-0.621146154		-0.897646154	-1.167746154	0.205353846	-0.708146154	-1.175746154	0.244353846	0.055453846	0.025253846	1.127153846	-0.535046154	-0.003146154	-0.310546154	0.576453846	-2.211146154	-0.226846154	0.198253846	-0.074146154	0.740953846	-0.651946154	5.38E-05	-1.421946154	-1.640246154	-0.349146154	0.667853846	-0.861146154	-0.253346154
WID:277474	WID:277474 || IMAGE:50441 || MAP:7q32-q34 || ADCK2 -- AarF domain containing kinase 2 ||	1	-0.858723077	0.598076923	0.446976923	0.615376923	0.729476923	-0.365923077	-0.706723077	-0.227523077	1.163576923	1.370176923	0.485376923	0.089076923	-1.126823077	-0.224223077	-1.405823077	0.444876923	-0.044023077	-0.254623077	1.121176923	1.048376923	0.022176923	-0.339123077	1.146576923	0.495376923	0.443076923	0.047476923	0.508176923	1.163476923	-2.444423077	1.191176923	-0.143323077	0.884676923	-0.350223077	0.937076923	-0.361423077	1.016376923	0.561376923	0.778476923	0.901176923	0.513176923	1.838276923	0.912276923	0.116776923	-0.067423077	0.993576923	1.947276923	0.585276923
WID:281981	WID:281981 || IMAGE:338736 || MAP: || SERPINB1 -- Mononcyte/neutrophil elastase inhibitor=serine (or cysteine) proteinase inhibitor, clade B (ovalbumin), member 1 ||	1	-1.603107143	-0.413907143	-1.090407143	-1.319807143	-1.440207143	-1.603407143	-0.069307143	-0.951107143	-1.286907143	-0.521007143	-0.934407143	-0.990807143	-0.985607143	-0.995407143	-1.525707143	-0.991707143	-0.099007143	-0.433907143	-0.717607143	-0.974507143	-1.919307143	-1.673707143	-0.669007143	-0.805107143	-0.765207143	-0.172207143	-1.294407143	-1.097007143	-12.63010714	-1.171107143	-0.637107143	-0.739407143	-1.500807143	-0.635207143	-0.405307143	-0.414407143	0.595992857	-0.088507143	0.371792857	-0.093607143	-0.665907143	-1.333607143	-0.157007143	-0.249407143	-0.004707143	-0.590307143	-0.545207143
WID:282498	WID:282498 || P08012 || MAP:2q37.3 || BOK -- BCL2-related ovarian killer ||	1	-0.46151	-0.92411	1.44999	3.52589	-0.12421	2.81919	2.53969	-0.90061	1.67469	4.06699	1.95539	0.74119	-0.05071	1.49929	-0.57171		-0.76691	-0.45451	-0.51151	1.90349	1.77839	0.90059	3.39209	-0.77001	2.99389	-0.09491	1.65799		-0.19871	2.56389	-0.99111	0.08159	2.02229	2.12689	-0.24251	0.60499	-0.52111	-1.18591	0.38319	0.22479	1.94619	2.68139	4.05779	-0.79101	1.37829	0.71179	0.77579
WID:279699	WID:279699 || IMAGE:246748 || MAP: || BTK -- btk=Bruton agammaglobulinemia tyrosine kinase ||	1	0.244821429	0.593221429	-1.105878571	-0.735478571	-0.565978571	-2.260178571	-0.908578571	-0.659878571	-0.687278571	0.019921429	-0.034178571	-1.087778571	-0.723478571	0.477521429	-0.199178571	-0.299278571	0.248621429	-0.113978571	0.295121429	-0.591478571	-0.768978571	-0.727878571	-0.992378571	0.056121429	-1.204578571	0.855521429	-1.865678571	1.206921429	-0.714578571	-1.904378571	-0.653378571	-0.477778571	-1.533178571	-1.270478571	-1.356178571	-0.486678571	-0.136978571	0.567921429	0.291721429	0.228721429	-0.530278571	-1.360978571	-1.235278571	-0.505278571	-0.536678571	-0.409578571	0.110921429
WID:281484	WID:281484 || IMAGE:2125838 || MAP:6p21.3 || HLA-G -- HLA-G histocompatibility antigen, class I, G ||	1	-0.176078571	0.190621429	-0.482578571	-2.006078571	-1.100678571	-9.651378571	-0.930478571	-0.377578571	-0.609078571	-2.259478571	-2.029178571	-0.313678571	-0.553278571	-2.868578571	-0.862878571	0.453821429	-0.252978571	-0.269078571	-0.052878571	-4.142078571	-0.465578571	-0.603078571	-1.519878571	1.152721429	-1.399378571	-2.474178571	-0.234278571	-1.650578571	-2.004578571	-0.512878571	-0.760778571	0.014121429	-0.634278571	0.920921429	0.223421429	-0.224778571	0.566721429	0.044421429	0.374221429	-1.921878571	-1.342878571	-0.921378571	0.019021429	-0.634778571	-0.216478571	-2.609378571	-1.694478571
WID:274383	WID:274383 || IMAGE:1534592 || MAP:2p13.1 || MOBK1B -- MOB1, Mps One Binder kinase activator-like 1B (yeast) ||	1	-2.283742857	0.118757143	-1.830442857	-0.996542857	-1.649842857	-3.359142857	-1.522442857	0.324757143	-0.986542857	-1.876742857	-1.525642857	-2.159142857	-1.467042857	-1.803242857	-2.363242857	-0.815242857	-0.976242857	-1.106742857	-0.671542857	0.121557143	-1.580242857	-1.717942857	-1.789142857	-0.167542857	-0.685342857	-1.175242857	-0.262942857	-1.492742857	-1.062442857	-0.469542857	0.513557143	0.273357143	-1.393842857	-1.777042857	-3.132142857	-0.190742857	1.367357143	-0.075442857	-1.316642857	-1.044942857	-0.990342857	-1.732042857	-1.927042857	-1.029242857	0.089057143	-0.264342857	-1.562742857
WID:282037	WID:282037 || IMAGE:2333826 || MAP:6p25.1 || LY86 -- Lymphocyte antigen 86 ||	1	-0.964485714	1.257314286	-0.934885714	-2.790185714	-0.992585714	-9.034185714	0.047314286	-0.310685714	-2.459085714	0.070514286	-2.174885714	-1.206085714	-1.234985714	-2.995085714	-0.982785714	-0.690885714	0.179014286	-0.180785714	0.543714286	-11.30718571	-1.313085714	-0.722385714		0.537814286	-2.617185714	-1.177485714	-1.515685714	-1.420185714		-2.268685714	-1.096685714	-0.565685714	-1.528285714	-0.403385714	-0.618085714	-0.852885714	1.272314286	-0.227085714	0.654414286	-0.800385714	-0.413885714	-0.953085714	0.648814286	-0.283085714	-0.791985714	-2.325085714	-0.964385714
WID:185934	WID:185934 || IMAGE:809776 || MAP:15q26.3 || IL16 -- Interleukin 16 (lymphocyte chemoattractant factor) ||	1	-0.786221429	-0.682721429	-0.578621429	-1.853421429	-0.320221429	-5.736121429	-1.214321429	0.472478571	-0.906921429	-0.962021429	-0.979521429	-0.432921429	0.018478571	-1.548421429	0.732678571	-0.218321429	1.290378571	0.886578571	0.104478571	-4.148721429	-0.232721429	-0.151221429	-0.878221429	-1.014521429	-1.461121429	-0.332121429	-0.915821429	-0.849221429	-0.693621429	-3.311521429	-0.615321429	-0.600321429	-0.388821429	-1.080421429	1.410378571	-0.411521429	-0.478421429	0.035978571	1.682778571	-0.375921429	0.258778571	-1.223121429	-0.367321429	0.144078571	-0.771721429	-1.932421429	-0.459521429
WID:276924	WID:276924 || IMAGE:291908 || MAP:11q11 || CTNND1 -- Catenin (cadherin-associated protein), delta 1 ||	1	-0.278461538	0.200238462	0.298938462	1.017138462	0.093938462	1.205238462	0.076038462	-0.065661538	1.294538462	0.917138462	0.550438462	0.453538462	-0.428861538	-0.163561538	-0.392561538	0.234038462	-0.883261538	-0.715561538	0.293438462	1.383238462	0.159938462	-0.823461538	0.227038462	0.061938462	0.925638462	-0.168161538	1.614838462	0.626638462	0.420338462	0.784238462	0.226538462	0.623838462	0.262038462	0.678838462	-1.292861538	-0.253761538	0.505138462	-0.177661538	0.529538462	0.680738462	0.693538462	-0.027961538	-0.102161538	-0.004261538	1.321538462	0.574538462	0.696538462
WID:184930	WID:184930 || IMAGE:301735 || MAP:20q11.2 || TGM3 -- Transglutaminase 3 (E polypeptide, protein-glutamine-gamma-glutamyltransferase) ||	1	-1.245875	-0.603175	0.369725	4.942925	-0.117575	1.912725	1.767225	-0.929875	1.444325	2.320125	2.864125	-0.132375	-0.915775	1.079325	-1.210175	-0.797475	-0.955475	-0.743775	-1.426375	4.597825	-0.642975	-0.434275	-0.303575	0.667925	2.244925	-0.212775	2.154225	1.536025		1.985125	-0.887275	-0.324575	1.636725	1.330325	0.429325	-0.321475	0.654225	-1.142375	-1.575775	3.259825	0.719725	2.459925	0.759625	-0.544675	0.626025	2.655325	-0.265675
WID:187613	WID:187613 || IMAGE:49351 || MAP:Xq28 || PLXNA3 -- Plexin A3 ||	1	0.323941667	0.337241667	-0.369658333	0.939141667	-0.226058333		-0.460958333	-0.128658333	1.001741667	-0.317158333	0.713141667	-0.517858333	-0.034058333	-0.102958333	-0.144758333	0.147241667	-0.908858333	0.072041667	-0.645258333	1.043241667	1.736041667	0.950241667	0.648641667	-0.196758333	0.466741667	-0.583458333	1.621941667	-0.001458333	-0.022458333		-0.302558333	0.263641667	-0.536158333		-0.410758333	0.693741667	1.482341667	0.106641667	-0.409558333	0.294641667	0.823341667	0.166641667	-0.302158333	-0.254058333	1.310641667	0.111941667	0.475941667
WID:186475	WID:186475 || IMAGE:485989 || MAP: || CCL7 -- MCP-3=monocyte chemotactic protein-3=chemokine ||	1	-1.202372727	-0.924972727	-1.177272727		-0.947772727			-0.239172727	-2.406272727		-2.455672727		-0.887872727	-1.674472727	-0.781672727	-0.922372727	-0.878272727	-0.684672727	-1.474972727		-1.526672727	-0.867072727		-0.307072727	-2.658572727	-1.112072727	-1.562772727	-2.025072727	-2.079772727		-1.216372727	-1.421572727	-2.250572727		-0.283972727	-1.015572727	-1.318472727	-0.440372727	-1.353972727	-2.407772727	-1.057672727	-1.465172727	-0.700972727	-0.634572727	-1.605772727	-0.467872727
WID:281630	WID:281630 || IMAGE:2306953 || MAP:8q21.11 || LY96 -- Lymphocyte antigen 96 ||	1	-1.381925	0.777375	-0.338825	-2.099825	-0.161225		0.497375	0.588675	-1.638125	-0.320925	-1.731325	-0.985825	-0.481425	-1.817625	-0.498925	0.018675	0.885375	-0.148225	0.640175	-9.962125	-0.302525	-0.328525	-1.164825	0.925075	-1.589025	-0.760925		-1.038325		-1.292125	0.296275	-0.291225	-1.054825	0.072575	-0.402325	0.020275	0.680875	0.821875	0.880775	-0.947625	-1.033725	-0.816425	0.742275	0.555475	-0.998225	-1.279925	-0.503725
WID:274585	WID:274585 || IMAGE:2449452 || MAP: || Unknown ||	1	-1.005541667	0.107758333	-0.134041667	1.699958333	-0.227741667		1.268358333	0.242958333	1.574758333	1.495358333	-0.005941667	-0.007641667	-0.164441667	0.336358333	-0.686741667	-1.059841667	0.261458333	0.291158333	-0.184241667	1.174158333	0.168858333	-0.484441667	0.759758333	-0.145741667	0.296458333	0.489658333	0.572358333	0.583458333		0.303358333	0.308658333	1.027958333	-0.559341667		0.519258333	-0.172741667	0.005758333	-0.232141667	-0.841541667	0.936658333	0.575258333	0.106058333		-0.017441667	0.358358333	1.166158333	0.549158333
WID:277127	WID:277127 || IMAGE:290560 || MAP:2p15 || PNPT1 -- Polyribonucleotide nucleotidyltransferase 1 ||	1	-1.288425	-0.753225	-1.772925	0.077575	-1.540825	-1.953325	-1.984325	-0.787625	-0.471225		-0.765425	-1.933625	-1.923025	-0.807325	-0.778925	-1.156525	-0.825525	-0.534825	0.051475	-0.759625	-1.286325	-1.207625	-1.484225	-0.906025	0.531175	-0.628825	-1.548425	-0.408125	-0.854125	-0.692925	-0.588625	-0.140525	-1.433925		-1.960825	-0.959825	-0.371925	-0.583925	-1.447425	-0.165125	-1.297325	-1.023325		-1.842325	-0.249425	0.293175	-0.801225
WID:187991	WID:187991 || IMAGE:704517 || MAP: || ITGB2 -- CD18=Integrin beta 2=leukocyte adhesion protein (LFA-1/Mac-1/p150 95 family) beta subunit ||	1	-0.151678571	0.059921429	-0.463178571	-1.025978571	-0.605978571	-5.754078571	-0.743478571	-0.102078571	-1.134178571	-1.720378571	-1.168778571	-1.115778571	-0.125178571	-2.249578571	-0.027578571	0.113521429	0.048121429	-0.001178571	-0.740778571	-11.87647857	-0.678378571	0.127421429	-0.930478571	0.693521429	-1.967578571	-1.266078571	-1.589878571	-1.190578571	-1.327678571	-1.453678571	-0.552478571	-0.597978571	-1.923278571	-0.667178571	-0.499078571	0.541721429	1.788421429	0.142021429	0.093021429	0.481821429	-0.392778571	-1.040178571	-0.123978571	-0.325678571	-0.321978571	-1.688278571	-0.275878571
WID:277794	WID:277794 || IMAGE:1032444 || MAP:5q12.1 || LOC91942 -- Hypothetical protein LOC91942 ||	1	-0.213916667	0.449783333	0.189083333		0.642183333		0.001483333	0.611383333	0.965583333	0.557983333	-0.007416667	-0.125316667	-0.489916667	0.119683333	-0.325116667	0.523783333	0.324783333	0.103883333	0.712883333	-0.767116667	0.319883333	0.122983333	0.375483333	0.481683333	0.609483333	0.266683333	0.323283333	0.488183333	-10.13831667	0.882883333	0.400783333	0.656683333	0.284983333	1.074283333	-0.756816667	0.835083333		0.691083333	0.549783333	-0.070216667	0.872983333	0.443683333		0.454683333	0.694983333	1.564883333	0.324683333
WID:189827	WID:189827 || IMAGE:1604703 || MAP:6p21.3 || HLA-F -- Major histocompatibility complex, class I, F ||	1	-1.323635714	-1.161935714	-1.231835714	-1.060935714	-0.820435714	-2.281035714	-0.901635714	-1.341035714	-0.109935714	-2.360735714	-1.027635714	-1.379935714	-1.900135714	-2.165235714	-1.826035714	-0.432635714	-0.713235714	-0.945735714	-0.474335714	-1.687535714	-0.695835714	-0.936635714	-0.776135714	-1.071835714	-1.301735714	-1.836835714	-1.071135714	-1.155335714	-1.694235714	-1.789635714	-1.303435714	-0.596335714	-1.546235714	-0.642335714	-0.460835714	-0.488335714	0.897364286	-0.628635714	-0.205635714		-0.120735714	-1.412135714	-0.828835714	-1.186735714	0.355064286	-2.042635714	-0.863435714
WID:190222	WID:190222 || IMAGE:745282 || MAP:22q13.1 || DNAL4 -- Dynein, axonemal, light polypeptide 4 ||	1	-0.607184615	-0.714584615	-0.023984615	-0.153084615	-0.401584615		-0.076984615	-0.693284615	1.192415385	-1.470184615	-0.371184615	-0.509184615	-1.061484615	-1.048684615	-0.910684615	-0.497584615	-1.028884615	-0.367284615	-0.701884615	-1.099384615	-0.236984615	-0.195084615		-0.212184615	-0.331784615	-1.016584615	0.723815385	-0.557684615		0.266815385	0.430715385	0.027715385	-0.657084615	-0.435884615	-1.090184615	-0.129784615	-0.669384615	-0.723084615	-0.512984615	-0.253584615	0.996415385	-0.277784615	-0.027884615	-0.656084615	0.788315385	-0.807584615	-0.861584615
WID:282606	WID:282606 || P24271 || MAP: || melanoma antigen, family D, 1 ||	1	0.324485714	-0.219914286	0.986485714	1.660585714	0.401885714	0.937885714	0.492485714	-0.179614286	2.027985714	-0.867814286	0.141885714	-0.034814286	-0.368014286	0.913585714	-0.049614286	1.304485714	-0.808614286	-0.272314286	0.599185714	2.066585714	0.916885714	0.738185714	2.084885714	0.715785714	1.880385714	-0.442514286	1.112885714	-0.858214286	0.873585714	2.209185714	0.876985714	0.703085714	0.580185714	0.448685714	-0.557814286	0.779085714	1.449185714	0.230585714	-0.219814286	0.709385714	1.198385714	1.315285714	0.488985714	-0.931814286	2.169585714	0.470485714	0.605885714
WID:277763	WID:277763 || IMAGE:436318 || MAP:5q35.2 || DKFZP761M1511 -- Hypothetical protein DKFZP761M1511 ||	1	-2.46955	-1.88045	0.60445	7.45315	0.69335	1.67945	2.71205	-1.97825	1.88125	2.04315	2.27815	-0.18085	-1.43415	4.84125	-2.19495	-1.17815	-3.00895	-2.32785	-0.52265	3.45655	-0.30075	-1.03415	3.88805	-1.06405	3.45975	-0.90125	2.14105	2.56385	0.08605	3.34675	-1.73585	-0.24855	0.35715	0.33005	-0.47005	-1.23675	-0.18385	-1.47255	-1.82735	4.52805	0.80095	0.89255	7.85195	0.09735	2.24945	4.04305	9.15025
WID:275367	WID:275367 || IMAGE:488404 || MAP:5 || Clone TUA8 Cri-du-chat region mRNA ||	1	-0.910728571	-1.076928571	1.155071429	4.122771429	0.201371429	2.598871429	2.821571429	-0.808728571	0.777071429	1.620771429	2.155471429	0.133371429	-0.180328571	1.733571429	-0.685328571	-0.008028571	-1.612728571	-1.623728571	-0.122128571	1.779871429	0.191971429	0.047771429	2.404271429	-1.430628571	3.132871429	-0.144828571	1.265171429	1.448171429	0.437671429	1.229871429	0.904171429	-0.528828571	1.796171429	1.312771429	-0.022628571	-0.223928571	1.183471429	-1.285328571	-0.162328571	2.182471429	0.147171429	1.618171429	8.280171429	0.283571429	1.369371429	2.935671429	2.584471429
WID:190739	WID:190739 || IMAGE:2314294 || MAP:1q23 || FCER1A -- Fc fragment of IgE, high affinity I, receptor for; alpha polypeptide ||	1	1.968885714	1.633385714	0.389685714	0.840185714	0.143585714	-3.528714286	-0.035914286	0.620485714	-0.110214286	-0.106514286	0.605585714	0.120485714	-0.370314286	-0.617214286	0.412985714	-0.820614286	0.995785714	1.018285714	1.846885714	-0.622614286	-0.322714286	0.974985714	0.799585714	-0.559514286	-0.246214286	0.773085714	-0.689514286	1.392885714	0.921385714	-0.983114286	0.091985714	1.225685714	-0.159814286	-2.528714286	0.960285714	1.702585714	2.062985714	0.641585714	0.338485714	1.109685714	0.361685714	-0.302814286	0.247785714	0.048185714	1.779485714	1.016185714	1.096285714
WID:186974	WID:186974 || IMAGE:840683 || MAP: || ANKRD1 -- Cytokine inducible nuclear protein=cardiac ankyrin repeat protein ||	1	-0.249223077	0.231476923	0.999276923	0.533776923	0.346376923	1.570376923	0.987276923	0.059076923	1.304076923	-1.344923077	0.134576923	1.156476923	0.004176923	-0.161123077	-0.263123077	0.004676923	0.707876923	0.124676923	-0.293923077	1.427076923	-0.011123077	-0.353023077	1.861376923	0.942976923	0.319176923	-0.183823077	1.104276923	0.221776923	0.558076923	1.512376923	0.649976923	1.162776923	0.834776923	0.131976923	0.711576923	0.923976923	0.380976923	-0.174623077	-0.196023077	0.192576923	0.905176923	-0.096723077	0.605876923	0.562776923	-0.025023077	0.801876923	-0.100423077
WID:273569	WID:273569 || IMAGE:130773 || MAP:17q21 || GOSR2 -- Golgi SNAP receptor complex member 2 ||	1	-0.81805	-0.05745	-0.35315		-0.18425			-0.34965	-0.24305				-1.08595	-0.44945	-0.83205	-0.41215	0.89965	-0.00165	-0.11475		-0.05205	-0.70745		-0.12445		-0.19105					0.07345	-0.27745	-0.12635		-0.43395	3.39435		-0.28725	-0.08995	0.76365	1.44935	-0.33055	1.25735	1.21355	0.54045		0.44145
WID:276949	WID:276949 || IMAGE:258404 || MAP:12q21.3 || SLC6A15 -- Solute carrier family 6 (neurotransmitter transporter), member 15 ||	1		-0.304385714	0.628714286	1.021714286				-0.362385714			-0.122885714			-0.091585714	-0.290185714		-0.383585714	-0.217085714	-0.402885714			-0.424485714		-0.374685714		-0.040485714		0.094714286			-0.289485714	-0.349185714			0.135514286	-0.145885714		-0.314585714	-0.329285714	0.484714286				0.763614286			0.632314286
WID:190043	WID:190043 || IMAGE:743743 || MAP:9q31 || ACTL7B -- Actin-like 7B ||	1	-0.445592857	0.665707143	0.177107143	1.976407143	0.226407143	0.908007143	0.011407143	-0.435092857	1.341707143	0.098407143	1.799707143	-0.218092857	-0.587392857	0.719107143	-0.141892857	0.810507143	-0.343592857	-0.606992857	0.832707143	2.485107143	0.724307143	0.566007143	1.018307143	0.751307143	1.994707143	0.591807143	1.421907143	0.490907143	-0.256492857	1.376907143	0.693607143	1.393007143	0.204107143	0.246507143	-0.831392857	1.095707143	0.511107143	0.497107143	0.482707143	1.303607143	1.187907143	1.500507143	0.076907143	-0.856792857	1.012307143	1.554307143	0.099407143
WID:191235	WID:191235 || IMAGE:2580561 || MAP:6p21.3 || HLA-B -- Major histocompatibility complex, class I, B ||	1	-2.8759	-1.172	-1.7537	0.1182	-1.3449	-2.5517	-1.6952	-1.786	0.0725	-2.8999	-1.809	-2.5803	-3.3036	-2.3626	-3.3948	-0.4739	-1.9047	-1.1272	-1.8519	-1.938	-1.1487	-1.5054	-1.2972	-0.6846	-0.6606	-3.0303	-0.0685	-1.0212	-2.201	-1.0459	-1.2173	-0.2079	-2.4311	-0.6815	-0.7485	0.0526	1.1781	-0.7042	-1.4902	-0.3565	-0.5087	-1.5391	-1.0557	-0.8247	0.8138	-0.8097	-1.1637
WID:273895	WID:273895 || IMAGE:199175 || MAP:11q23.1- || DKFZP566E144 -- Small fragment nuclease ||	1		-0.573228571			0.279471429			-0.325028571					-0.088528571	0.608971429	0.005171429	0.173371429	-0.151628571	0.107771429	0.034771429		-0.415228571	-0.228628571		-0.386628571		0.242371429			0.096271429		-0.356628571	-0.445728571			0.355571429	-0.232828571		-0.511828571	-0.510128571		-0.928028571			-0.561428571	-0.725028571
WID:186988	WID:186988 || IMAGE:824659 || MAP:7p22 || ICA1 -- Islet cell autoantigen 1, 69kDa ||	1	0.897828571	0.486828571	-0.808771429	-0.723371429	-0.361071429	-10.35247143	-1.147971429	1.151828571	-0.064271429	0.280828571	-0.639371429	-1.185371429	-0.035271429	0.048128571	0.358428571	0.059628571	0.419928571	0.283428571	-0.172471429	-5.366871429	0.147228571	-0.152571429	-1.064671429	0.303828571	-1.672071429	0.214828571	-1.419971429	-0.020871429	-0.650071429	-2.420171429	-0.104971429	0.198028571	-1.969971429	-1.353771429	-0.086571429	-0.008771429	-0.206271429	0.759328571	0.194428571	-0.199671429	0.288528571	-1.542071429	-1.467871429	-0.258971429	-0.375471429	-0.836271429	0.137628571
WID:275370	WID:275370 || IMAGE:325128 || MAP:11q12.1 || LPXN -- Leupaxin ||	1	-0.996471429	0.475628571	-0.460971429	-1.286871429	-0.927971429	-9.522271429	0.281128571	-0.023871429	-0.662271429	-1.692071429	-1.381271429	-1.325071429	-0.633071429	-2.131571429	-0.626371429	-0.740371429	-0.003271429	0.075628571	-0.295671429	-2.214171429	-0.828271429	-0.452171429	-0.246271429	0.724428571	-1.715371429	-1.538871429	-0.480571429	-1.436271429	-10.91457143	-1.051671429	-0.146871429	0.339828571	-1.067071429	-0.212971429	-0.470071429	1.137428571	1.518028571	0.418128571	-0.553171429	-0.809871429	-0.700471429	-1.172871429	0.641728571	0.175328571	-0.567771429	-1.533371429	-1.263571429
WID:185128	WID:185128 || IMAGE:435953 || MAP:6p21 || ITPR3 -- Inositol 1,4,5-triphosphate receptor, type 3 ||	1	-0.819171429	1.111128571	0.279828571	2.122828571	0.055328571	0.978028571	0.102828571	-0.001871429	1.569628571	-0.026171429	1.180028571	0.193628571	-0.897771429	0.857428571	-0.517071429	0.029728571	-0.738571429	-0.299171429	-0.005971429	2.213828571	0.606728571	0.189728571	0.372728571	1.575328571	1.425228571	-0.228771429	2.237828571	0.101328571	0.316828571	1.825028571	0.549428571	1.808828571	0.066128571	0.889328571	0.463628571	0.381428571	0.268028571	0.770528571	0.345428571	1.365328571	1.586728571	1.332328571	0.041628571	-0.627171429	1.499528571	1.765728571	0.193728571
WID:276142	WID:276142 || IMAGE:753213 || MAP:7q36.1 || GIMAP4 -- GTPase, IMAP family member 4 ||	1	-1.42435	-0.45785	-2.16895	-1.94935	-1.79225	-10.57465	-2.10805	-0.74495	-1.75915	-1.21655	-1.88405	-2.11515	-1.30465	-1.98245	-1.03335	-2.00275	0.42195	-0.56575	-0.39655	-11.51325	-2.42905	-1.38805	-2.20375	-0.70445	-2.36855	-0.67965	-2.86485	-1.20815	-3.11305	-3.17375	-1.37085	-1.05335	-2.65395	-2.69595	-0.79445	-0.88385	-0.39955	-0.04595	-1.15075	-0.73355	-2.09115	-2.38695	-10.01075	0.17625	-1.45985	-1.40365	-1.12095
WID:275189	WID:275189 || IMAGE:208699 || MAP:6p21.3 || KIAA1949 -- KIAA1949 ||	1	-3.306335714	0.011364286	-1.989735714	-1.053335714	-1.760635714	-2.442235714	-1.094935714	-0.908635714	-0.534235714	-1.596335714	-1.365535714	-1.545835714	-1.253035714	-2.537635714	-1.911035714	-1.726535714	-0.797435714	-1.033635714	-1.847535714	-1.339735714	-1.592735714	-0.869235714	-0.648935714	-0.564435714	-0.984535714	-0.844335714	-1.559535714	-0.994435714	-12.64613571	-2.003035714	-1.358635714	-0.277235714	-2.580135714	-1.954235714	-1.314835714	-0.445035714	1.134664286	-0.666835714	-1.792235714	-0.112235714	-1.208435714	-1.948135714	-1.270235714	-1.605935714	0.146164286	-0.968535714	-0.612835714
WID:189779	WID:189779 || IMAGE:1606557 || MAP:2q12-q14 || FHL2 -- Four and a half LIM domains 2 ||	1	-1.302728571	0.983771429	1.391371429	2.170571429	1.247371429	2.676571429	0.719371429	-0.654128571	2.034871429	1.295171429	0.596671429	0.693171429	-0.242728571	0.274171429	-0.437828571	1.239671429	-1.189928571	-0.362428571	0.208871429	2.392571429	0.983371429	0.240971429	2.079371429	1.020371429	2.212771429	-0.785728571	2.130671429	0.185371429	0.768871429	3.071571429	0.611071429	1.426071429	0.498771429	1.173171429	-0.635428571	0.170871429	0.786571429	0.533671429	0.183371429	1.567871429	2.095871429	2.376771429	0.426271429	-1.025128571	2.017871429	1.993571429	0.108371429
WID:282179	WID:282179 || IMAGE:2508563 || MAP:6q23 || TNFAIP3 -- Tumor necrosis factor, alpha-induced protein 3 ||	1	-1.093935714	-0.187835714	-1.689735714	-1.462135714	-1.104035714	-3.078935714	-0.214835714	-0.353035714	-1.001735714	-2.230435714	-2.035835714	-2.017535714	-1.184135714	-1.537035714	-1.719735714	-0.756435714	-0.744135714	-0.796735714	-0.742735714	3.531264286	-1.350135714	-0.839335714	-1.517335714	0.349464286	-1.290435714	-1.153235714	-0.452435714	-1.689335714	-0.290935714	-2.019535714	-0.086335714	-0.727635714	-1.692835714	-0.735435714	-2.405235714	-0.313435714	0.684964286	0.226064286	-0.841035714	-1.466335714	-0.381535714	-1.865635714	-0.643435714	-0.564835714	0.179664286	-0.651735714	-1.252135714
WID:184833	WID:184833 || IMAGE:898286 || MAP:10q21.1 || CDC2 -- Cell division cycle 2, G1 to S and G2 to M ||	1	-0.210823077	1.017976923	1.051076923	0.355676923	1.803276923	2.450276923	2.231676923	0.753476923	0.958976923	-0.547823077	0.257676923	0.848676923	0.574276923	0.012376923	0.197776923	-0.076423077	-0.356523077	0.863776923	-0.222223077	0.912376923	0.888576923	0.724776923	2.264576923	0.811276923	0.356576923	-0.660223077	1.250376923	-0.483423077	2.370376923	2.179276923	1.371876923	0.193576923	0.932576923	3.698076923	0.559176923	0.627576923		0.228676923	-0.360623077	-0.234023077	2.059076923	0.893476923	1.763976923	0.457076923	0.751376923	0.400176923	-0.120423077
WID:274468	WID:274468 || IMAGE:2313596 || MAP: || Unknown ||	1	-0.415469231	-0.117169231	-0.348369231	-1.037769231	-0.305969231	-2.002769231	-0.460269231	-0.233469231	-0.057169231	0.298730769	-0.304069231	-0.500069231	-0.227369231	0.773430769	0.226230769	0.729230769	-0.337469231	-0.157569231	-0.071869231	-9.576969231	-0.113769231	0.147330769	-0.581769231	-0.459269231	-1.030169231	0.112630769	-0.400969231	-0.163669231	-1.004569231	-0.777869231	-0.568869231	-0.495369231	-0.894069231	-1.349569231	-0.453569231	-0.400169231	0.289030769	-0.780369231	-0.197269231	-0.753469231	-0.752769231	-0.478269231	0.123530769	-2.348969231	-0.319369231	-0.741269231	-0.098569231
WID:185691	WID:185691 || IMAGE:49389 || MAP:7q11.23 || STX1A -- Syntaxin 1A (brain) ||	1	0.399190909	0.088190909			-0.013109091			0.106490909	0.119090909	-0.173909091	-0.285709091		0.236390909	0.063590909	0.303390909	-0.053609091	0.279390909	0.190290909	0.027690909		0.109390909	0.605290909	0.052890909	-0.018709091	0.507990909	-0.009709091	-0.025709091	-0.047109091	0.158190909		-0.119809091	-0.126009091			1.283290909	0.386290909	0.135490909	0.012690909	0.193890909		0.521990909	0.101190909		0.420690909	0.181190909	0.108090909	0.249990909
WID:190878	WID:190878 || IMAGE:590150 || MAP: || MT2A -- metallothionein 2A ||	1	-1.162907143	-0.259007143	-0.560607143	-2.404207143	0.251792857	-0.035407143	-0.185507143	-1.195007143	-0.437207143	-0.497807143	-1.728607143	-0.166007143	0.384692857	-2.228107143	0.338092857	0.015392857	-0.292407143	-0.771107143	-1.025107143	-1.659807143	-0.022607143	-1.194007143	-0.523207143	0.740692857	-2.028207143	0.155092857	-0.440407143	-0.687407143	-0.922407143	-0.185507143	-1.119107143	-0.485507143	-0.985907143	0.338392857	-0.611807143	-0.299407143	0.491092857	0.179792857	-0.061707143	-0.940007143	0.937092857	-0.900107143	0.159592857	-0.442907143	-0.528007143	-0.536807143	-1.234607143
WID:184955	WID:184955 || IMAGE:236282 || MAP: || WAS -- WASP=Wiskott-Aldrich syndrome protein ||	1	0.122064286	-0.143135714	-1.672735714	0.023764286	-0.435335714	-10.60163571	-0.502835714	-0.173435714	-0.958135714	1.158564286	-0.595235714	-1.481735714	0.009764286	0.174264286	0.239864286	-1.433635714	0.392064286	0.176664286	0.107164286	-10.37923571	-0.463135714	0.185064286	-1.062235714	-0.741835714	0.381264286	0.565764286	-2.217035714	-0.037335714	-0.894935714	-3.047035714	-0.033335714	-0.965835714	-2.320135714	-3.318835714	0.343464286	0.396864286	0.251064286	-0.000535714	-0.399535714	0.285264286	-0.422135714	-1.642435714	-0.132635714	-1.001335714	-0.465835714	-0.223535714	-0.092135714
WID:183970	WID:183970 || IMAGE:246748 || MAP: || BTK -- btk=Bruton agammaglobulinemia tyrosine kinase ||	1	0.3615	0.5391	-0.2879	0.2047	-0.2299	-2.1468	-0.2953	0.8971	-0.2821	0.0784	0.8314	0.0143	0.9083	0.8767	0.3106		1.7304	1.3433	0.4982	-1.0857	-0.4809	0.5921	-0.1709	-0.0623	0.1832	1.2521	-1.6751	1.5597	0.4909	-1.072	0.5923	0.0993	-1.0033	-0.6458	0.8362	0.1697	1.2674	1.0889	0.7956	0.9413	0.1764	-0.0129	-0.2273	0.5693	0.1114	-0.0594	0.3353
WID:280525	WID:280525 || IMAGE:814802 || MAP: || STK4 -- serine/threonine kinase 4 ||	1	-0.47365	0.37485	0.40035	-0.21405	-0.39805			-0.07595	-0.78255	-0.63095	0.21685	-0.38735	-0.88835	0.04075	-0.87705	-0.75555	0.12735	-0.38535	0.26575	-1.03685	-2.38485	-1.34275		0.10785	-0.83045	0.13705	-0.53645	-0.32665		-0.59985	-0.25845	-0.79185	-0.16565	-0.45565	0.08715	-0.71835	-0.30355	-0.20975	0.49255	-0.28105	-0.97595	-0.82375		0.94095	-0.97415	-1.34555	-0.52665
WID:273518	WID:273518 || IMAGE:243784 || MAP:6p21.3 || HIST1H2BD -- Histone 1, H2bd ||	1	-0.0102	0.6591	-0.6828	-1.8918	-0.2147			0.8663	-0.9976	-0.6274	-1.4383	-0.3414	-0.4641	-0.5881	-0.7786	-0.3983	0.5076	0.0717	0.7775	-11.1031	0.0529	-0.2684		0.8298	-2.4408	-0.1387	0.0667	-0.5848	-10.2551	-0.2485	-0.1062	-0.0209	-0.1008	0.8303	-0.453	0.8136	0.704	0.8182	0.5383	-1.0235	-0.792	-0.4042	-0.1133	0.1942	-0.7678	-0.4864	-1.5455
WID:186009	WID:186009 || IMAGE:726779 || MAP:19p13.2- || CNN1 -- Calponin 1, basic, smooth muscle ||	1	0.863672727	0.904172727		1.391872727	0.638372727		3.264072727	0.223672727	-0.693227273	1.286872727	1.555672727	0.568672727	0.265672727	-0.616427273	0.186672727	0.094972727	-0.547227273	0.961872727	-0.605327273		1.182572727	0.884272727	3.147372727	0.099072727	0.447372727	0.303972727		2.383472727	2.989172727		0.806672727	-0.203627273		3.081672727	1.782472727	0.550472727		0.723772727	-0.212727273	3.154572727	0.975772727	0.933772727	1.610372727	-0.217127273	0.125972727	1.664372727	1.186172727
WID:274655	WID:274655 || IMAGE:2488862 || MAP:7p11.1 || FKBP9 -- FK506 binding protein 9, 63 kDa ||	1	-1.5096	-0.1625	0.4011	2.3162	0.1689	1.6032	0.5958	-0.9356	0.2874	0.7757	0.4214	-0.0552	-1.5502	0.4541	-1.7929	0.4856	-1.5079	-1.9098	0.2203	2.4294	-0.7761	-1.0363	1.2457	0.457	2.2952	-0.2847	1.187	0.2201	-0.341	1.7764	0.5591	1.072	1.0277	0.9743	-1.0351	-0.332	1.4647	-0.6946	-0.2219	1.6611	0.875	1.6004	0.3924	-1.0751	1.5184	1.6529	1.9743
WID:189197	WID:189197 || IMAGE:773335 || MAP:1p13 || IGSF3 -- Immunoglobulin superfamily, member 3 ||	1	-0.697261538	0.540638462	1.652338462	2.300238462	0.228838462	1.850938462	3.771438462	0.032238462	0.672838462	-0.348561538	2.057038462	1.080638462	-0.656061538	-0.662861538	-0.996761538	-0.671461538	-1.072261538	-0.188261538	-0.603461538	1.898938462	1.604538462	0.860838462	3.961138462	-0.142161538	1.353738462	-1.452961538	3.586838462	1.028738462	2.091038462	3.581638462	0.077638462	0.877538462	2.742038462		-0.291961538	0.805238462	1.558338462	-0.306461538	-0.932661538	1.453938462	0.290738462	2.378938462	2.828538462	-0.484361538	0.780738462	1.444438462	0.269638462
WID:185852	WID:185852 || IMAGE:41565 || MAP: || MYCN -- N-myc ||	1	-0.108508333	1.264091667	1.664691667	1.536691667	1.554891667	3.363791667	2.264991667	-0.497908333	2.933091667		0.344491667	0.938191667	-0.525908333	-0.154308333	-0.738208333	0.921691667	-0.972008333	-0.489208333	-0.665808333	1.990991667	2.855391667	2.442491667	3.542191667	0.824291667	1.247191667	-1.033608333	2.124991667	-1.533708333	0.300791667	3.095991667	1.684991667	2.014491667	3.223391667	2.373491667	-0.187308333	1.164091667	0.893891667	1.155791667	-0.601708333	0.092991667	2.756191667	3.017891667		0.374891667	2.817691667	-0.497908333	-0.758508333
WID:279136	WID:279136 || IMAGE:1534719 || MAP:17q11-q1 || MYO1D -- Myosin ID ||	1	-0.299146154	0.393653846	0.441253846	1.114253846	0.013353846	0.021253846	0.310753846	0.110753846	0.577353846	0.728153846	1.032353846	0.228953846	-0.936946154	0.080153846	-0.856746154	0.945853846	-0.454846154	-0.470846154	0.497353846	0.839153846	0.557953846	-0.610446154	0.602853846	0.400553846	1.463153846	0.321553846	0.685953846	1.004053846	0.277153846	0.494653846	-0.073946154	0.327353846	0.129353846	0.635753846	-0.579746154	0.012853846	0.558953846	0.460153846	0.805153846	0.733353846	0.419553846	0.122553846	0.004153846	-0.007046154	1.550453846	1.249253846	1.158253846
WID:190361	WID:190361 || IMAGE:1932984 || MAP:14q24-q3 || FLRT2 -- Fibronectin leucine rich transmembrane protein 2 ||	1	-0.286758333	0.534141667	0.684041667	2.637641667	0.102841667	2.645341667	1.586841667	-0.768358333	0.704641667	0.125641667	0.803041667	0.972141667	-0.173558333	0.900541667	-0.066458333	-0.039758333	-1.001558333	-0.799358333	-0.419458333	3.239441667	-0.011858333	-0.554458333	1.529541667	1.561041667	2.185041667	-1.058058333	2.812441667	-0.708158333	0.835641667	2.503141667	0.150141667	0.895941667	2.532541667	1.749241667	-0.168958333	0.048941667	0.979341667	1.136141667	-0.893258333	2.265541667	0.349541667	1.741741667	0.750241667	-0.848958333	0.732841667	1.706041667	0.688341667
WID:281976	WID:281976 || IMAGE:310148 || MAP: || ACVRL1 -- TGF beta receptor type I=activin A receptor type II-like 1 ||	1	0.148225	0.132625	-0.180075	-1.400175	-0.365175	-2.695775	-0.452275	-0.219675	-0.491775	0.006225	-0.777775	-0.078675	-0.540475	-1.608075	-0.149175	0.385325	-0.086075	-0.200275	0.543325	-2.284475	-0.025475	-0.576575	-0.545675	0.059025	-0.816975	-0.409475	-0.160375	-0.586875	-0.822375	-0.916075	-0.053575	-0.184575	0.043325		-0.355775	-0.042275	0.356525	0.449725	0.981525	-0.687775	0.135325	-0.482075	-0.073475	-0.699875	0.213725	-1.169175	0.412825
WID:187378	WID:187378 || IMAGE:252515 || MAP:2q22.3 || KYNU -- Kynureninase (L-kynurenine hydrolase) ||	1	0.027514286	-0.040885714	-1.857885714	-0.621385714	-0.419685714	-9.279985714	0.743614286	0.045814286	-0.805285714	-0.790885714	-1.259385714	-0.977485714	0.322714286	-1.034685714	0.239214286	-0.182285714	1.350414286	0.882714286	0.736714286	-3.709485714	-1.083985714	0.477714286	-1.232985714	-0.501285714	-0.094985714	0.345314286	-2.171885714	-0.897885714	0.740814286	-2.387085714	0.663514286	-0.522085714		-9.003485714	0.736414286	0.241114286	0.902114286	0.688514286	0.637214286	-0.513585714	-0.006985714	-1.493285714	1.095214286	0.262714286	-0.204285714	-1.238285714	-0.640785714
WID:277467	WID:277467 || IMAGE:49531 || MAP:20q13.32 || RAB22A -- RAB22A, member RAS oncogene family ||	1	-0.623416667	0.602183333	0.801583333	0.934983333	0.796283333	1.167483333	0.486983333	0.178183333	1.795083333	-1.022516667	0.292483333	0.212483333	-0.139016667	0.796483333	-0.017116667	0.465183333	-0.173016667	0.079483333	0.328583333	1.291483333	0.173183333	-0.402816667	1.545983333	0.626883333	1.311783333	0.191083333	2.002583333	0.431683333	1.341383333	2.096283333	1.003383333	1.266783333	0.980083333		-0.243916667	0.089283333	0.730683333	0.424083333	0.517083333	0.149283333	0.861583333	0.269683333	0.314683333	0.650183333	1.399683333	0.404983333	0.168883333
WID:184937	WID:184937 || IMAGE:342008 || MAP:17q12-q2 || KRT13 -- Keratin 13 ||	1	-0.369969231	0.218930769	0.622830769	-0.690869231	-0.117969231	1.427730769		-0.266669231	1.607230769	0.136830769	-0.516869231	0.802330769	-0.937969231	-0.441769231	-0.663769231	0.054130769	-0.786769231	-1.354769231	-0.639569231	1.327530769	0.761930769	0.642030769	1.959130769	0.838630769	0.406330769	-1.523569231	0.941430769	-0.928369231	1.446030769	2.691630769	-0.182869231	-0.096569231	2.026130769	1.743230769	0.646630769	0.717530769	0.811330769	0.830930769	-1.611269231	0.522030769	0.886030769	2.166330769	2.297430769	-0.466969231	1.465530769	0.342830769	-0.186169231
WID:279989	WID:279989 || IMAGE:745282 || MAP:22q13.1 || DNAL4 -- Dynein, axonemal, light polypeptide 4 ||	1	-1.223536364	-0.098236364	0.494163636	0.715363636	0.015263636	0.242263636	0.857363636	-0.280936364	1.705863636	-0.598436364	0.216663636	0.457563636	-0.015936364	-0.955736364	-0.640136364	0.156863636	0.482963636	0.252563636	0.321463636	-0.215536364	0.241763636	0.088263636	1.520663636	0.383863636	0.882563636	-0.115836364	1.413963636	0.263263636		0.976863636	0.471463636	0.826863636	-0.038136364	0.197863636	0.395963636	0.568163636	0.341663636	-0.090236364	0.258063636	0.631363636	1.661963636	0.586363636	-0.013536364	0.538963636	1.321563636	-0.100336364	-0.192536364
WID:275153	WID:275153 || IMAGE:112371 || MAP:19q13.3 || ATF5 -- Activating transcription factor 5 ||	1	-0.652566667	-1.020566667	-0.304166667		-0.552066667			-0.999066667		0.143033333	-1.310166667	-0.454066667	-0.899666667	-1.382966667	-1.410966667	-0.341566667	-0.995466667	-0.837866667	-0.010466667	-11.11856667	-0.909466667	-0.781666667		-1.026566667	-1.534466667	-1.168966667		0.588533333			-1.533466667	-1.519866667	-0.698066667		-0.682066667	-0.414966667		-1.218866667	-0.210066667	-0.476666667	-1.411466667	-0.714866667		-0.467766667	-1.143666667	0.146433333	-0.554466667
WID:189768	WID:189768 || IMAGE:1588791 || MAP:10q26 || MGMT -- O-6-methylguanine-DNA methyltransferase ||	1	0.177066667	0.011266667	0.519266667		0.844466667		0.341966667	0.295566667	0.798666667	0.747266667	-0.407833333	1.227966667	0.324166667	-0.356233333	0.629766667	0.865366667	-0.289033333	0.313166667	0.415366667	-0.332733333	1.965466667	0.403066667	0.689266667	0.340766667	0.357066667	-0.107633333	1.377866667	0.259166667	0.429166667	1.066866667	-0.037033333	0.113866667	0.039966667	1.114066667	-0.171133333	0.615866667	-0.072633333	0.202266667	0.739066667	-0.233033333	1.402066667	1.389566667	0.204166667	-0.018333333	0.734066667	0.605066667
WID:184151	WID:184151 || IMAGE:530875 || MAP:3p14.3 || TKT -- Transketolase (Wernicke-Korsakoff syndrome) ||	1	0.251714286	1.013614286	0.415014286	-0.738285714	0.656014286	1.251314286	0.571814286	0.624214286	0.539914286	-0.166485714	0.126714286	0.015614286	0.410114286	-0.117585714	0.037014286	0.913814286	0.513514286	-0.372285714	0.826014286	-0.165785714	0.809414286	0.286414286	0.542114286	1.143814286	0.892414286	-0.133385714	1.545314286	-0.503185714	-0.157985714	0.879614286	-0.215985714	1.022414286	0.189014286	1.385014286	0.490814286	1.880714286	1.284214286	1.010514286	0.640214286	-0.527485714	1.570214286	1.539714286	0.649114286	0.858414286	0.581614286	0.989914286	-0.208985714
WID:184225	WID:184225 || IMAGE:359184 || MAP:2p22-p21 || PRKR -- Protein kinase, interferon-inducible double stranded RNA dependent ||	1	-0.134730769	-0.214430769	-0.176930769	0.298269231	-1.094930769	-2.544630769	-1.103830769	-0.191630769	-0.850430769	-0.068330769	0.162569231	-0.174430769	-0.289530769	-0.519730769	-0.212130769	-0.139430769	-0.175330769	-0.479630769	-0.594330769	0.820169231	-1.905130769	-0.667230769	-0.609430769	0.221869231	-0.069330769	-1.008330769	0.110069231	-0.241730769	-0.458730769	-0.149730769	-0.797130769	0.232469231	-0.651230769		-0.612830769	-0.607530769	-0.120930769	-0.304030769	-0.678130769	-0.520830769	-0.469730769	-0.622930769	-1.062430769	-0.133630769	-0.449530769	-0.853230769
WID:278958	WID:278958 || IMAGE:1603404 || MAP:7q36.1 || LR8 -- LR8 protein ||	1	-1.102085714	-0.197185714	-1.109785714	-0.783785714	-0.377085714	-5.223285714	-0.801585714	-0.410785714	-2.145485714	0.042514286	-0.446985714	-1.312985714	-1.170385714	-2.115485714	-0.784785714	-0.035085714	0.368714286	-0.506585714	0.004914286	-2.807085714	-0.784185714	-1.066485714	-0.836685714	-0.475185714	-1.184385714	0.140114286	-1.753685714	-0.430385714	-2.291685714	-2.630485714	-0.745785714	-0.877985714	-1.786785714	-0.965785714	-1.119785714	-0.104185714	0.825414286	-0.093385714	0.171614286	0.527914286	-0.969585714	-1.857185714	-0.416485714	-0.734985714	-0.429885714	-1.217285714	-0.209085714
WID:190350	WID:190350 || IMAGE:1917430 || MAP:19q13.3 || CD33 -- CD33 antigen (gp67) ||	1	-0.781307692	-0.342107692	-1.298307692	-0.710107692	-0.819707692	-9.839707692	-0.337707692	-0.239307692	-0.613307692	-0.274007692	-0.881907692	-0.806907692	0.278592308	-0.361907692	-0.492707692	-0.517007692	0.603592308	0.204992308	0.203092308	-1.819507692	-0.449807692	-0.307107692	-0.293507692	-0.446707692	-0.974607692	-0.055907692	-1.418807692	-0.937307692	-3.617107692	-2.073907692	-0.570907692	-0.353007692	-0.899207692	-1.061707692	0.678192308	0.024692308	1.454692308	0.871392308	0.257792308	-0.238707692	-0.390307692	-1.006207692	-0.052207692	-0.358307692	-0.249007692	0.200192308	-0.493007692
WID:184199	WID:184199 || IMAGE:51981 || MAP:9q34 || RPL7A -- Ribosomal protein L7a ||	1	-0.649814286	1.305585714	0.744985714	0.396685714	0.757985714	1.830685714	-0.751414286	0.680385714	1.170985714	-1.022514286	0.044385714	-1.090214286	-0.581314286	-0.484514286	-1.309214286	0.522085714	0.215785714	-0.366714286	0.641585714	0.765285714	2.058785714	1.218785714	1.018385714	0.693485714	0.010285714	-0.225314286	1.776385714	0.444385714	-0.262114286	0.983485714	0.907785714	1.461585714	-0.714814286	1.231685714	-0.825114286	1.170885714	1.708085714	1.462585714	0.225685714	0.645585714	2.115585714	1.604085714	-0.396014286	-0.780314286	1.257985714	1.462885714	-0.201914286
WID:184596	WID:184596 || IMAGE:148421 || MAP: || TXK -- TXK tyrosine kinase ||	1	0.7822	-0.2452		-1.6898	0.2857	-9.0411	-0.9485	0.6064	-0.0581	-0.7722	-1.0713	-0.4428	0.0807	-0.2562	0.6939	-0.0463	0.1418	0.7953	0.1902	-11.3504	0.1956	0.4155	-0.8267	-0.383	-2.2227	0.2247	-0.9923	-0.9005	0.6463	-1.1437	0.6418	-0.1113	-0.581	-9.431	-0.2524	0.1239	0.3347	0.1514	0.7598	-1.4472	0.2258	-0.4653	0.2744	-0.8756	-0.3389	-1.6302	-1.0434
WID:273692	WID:273692 || IMAGE:83297 || MAP:8q22.3-q || FZD6 -- Frizzled homolog 6 (Drosophila) ||	1	-1.193207692	-0.313107692	0.868492308	1.838892308	0.399092308	0.953392308	0.497492308	-0.392307692	1.532292308	0.938392308	1.150892308	0.032092308	-0.113307692	1.011192308	-0.443807692	0.111892308	-1.536007692	-0.923307692	-0.841707692	3.261592308	0.318492308	-0.358107692	1.119492308	-0.676307692	1.939892308	-0.150407692	1.634292308	0.508192308	1.446392308	1.672892308	-0.396807692	0.301092308	0.323792308	0.120892308	-0.937507692	0.379892308	0.362992308	-0.203307692	-0.475507692	1.180592308	1.163592308	0.076792308	0.144992308	-0.599007692	1.482792308	1.355392308	0.916992308
WID:276574	WID:276574 || IMAGE:138149 || MAP:12q24.11 || KIAA1033 -- KIAA1033 protein ||	1	0.387869231	1.134569231	0.238369231	-0.119030769	-0.004930769	-0.347530769		0.976969231	0.506669231	-0.518730769	0.065569231	0.232269231	0.419669231	0.257369231	1.004869231	-0.203230769	1.119669231	1.161169231	1.368669231	-0.686830769	-0.290130769	-0.076330769	0.136369231	1.032769231	0.944669231	0.737669231	-0.078730769	0.475469231	-9.557630769	1.029569231	0.644369231	0.984469231	0.008169231		0.667369231	0.122169231	0.406869231	0.829469231	1.211369231	-0.050230769	0.211469231	-0.632030769		1.590369231	-0.236330769	0.392669231	0.723769231
WID:277548	WID:277548 || IMAGE:855658 || MAP:7q21 || FZD1 -- Frizzled homolog 1 (Drosophila) ||	1	-0.582416667	0.253783333	0.316483333	0.825383333	-0.161516667			0.089483333	0.712783333	0.704183333	0.138883333	-0.278816667	-0.445716667	-0.463816667	-0.487016667	0.214583333	-0.338216667	-0.384716667	-0.153216667	0.505683333	0.566783333	-0.446816667	-0.123116667	0.289883333	0.219283333	-0.074416667	1.222983333	0.487483333	0.581283333	0.785383333	-0.196816667	0.021783333	0.165183333	0.311783333	-0.417616667	0.181783333	1.113283333	0.217383333	0.092383333	0.388983333	-0.154116667	-0.204016667		0.325383333	0.892683333	0.574283333	1.097883333
WID:190805	WID:190805 || IMAGE:768571 || MAP:16p13.3 || SOX8 -- SRY (sex determining region Y)-box 8 ||	1	0.37885	0.15325			0.01475		-0.06715	0.51445	-0.11305		0.54705		0.31555	0.28355	0.30815	0.54455	-0.15715	-1.17615	-0.39415		0.81575	0.42405	0.47875	0.63565		-0.16005		0.45635	0.91605		0.02385	1.35915			0.82125	0.28235		0.30065	-0.46385		0.04625	1.41815		0.14145	0.25865	1.00925
WID:277379	WID:277379 || IMAGE:32195 || MAP:12q || CHST11 -- Carbohydrate (chondroitin 4) sulfotransferase 11 ||	1	0.216658333	0.343358333	0.283658333		0.112058333			-0.179141667	-0.132141667	-0.356141667	-0.860541667	0.398058333	0.248158333	-1.862541667	-0.495341667	0.242858333	-0.389741667	-0.371541667	0.319058333	-10.19054167		-0.162941667		0.218658333	-1.210041667	-0.316641667	0.288358333	-1.455741667	0.758658333	-0.482341667	0.296558333	0.184558333	-0.099441667		-1.147641667	0.066458333	0.130458333	0.439758333	0.838858333	-0.889541667	-0.469241667	-0.443741667		0.108158333		-1.153841667	-0.468941667
WID:185441	WID:185441 || IMAGE:1470048 || MAP:8q24.3 || LY6E -- Lymphocyte antigen 6 complex, locus E ||	1	-1.6176	-1.5783	-2.8653	-0.9769	-2.2089	-2.9306	-2.6838	-1.4425	-1.2829	-1.0814	-0.7196	-2.4781	-1.7243	-1.0288	-2.1184	-1.2589	-1.5808	-2.6487	-1.2323	-2.0134	-0.7582	-0.7854	-2.3903	-1.9007	-1.0489	-2.3185	-1.2049	-1.1695	-2.5124	-2.5417	-2.5993	-1.8659	-1.9922	-0.8695	-1.9025	0.0257		-2.1961	-1.3193	-1.1088	-0.9122	-0.8364	-2.1746	-3.97	0.1521	-1.1495	-0.8187
WID:274715	WID:274715 || IMAGE:2506458 || MAP:Xp11.2 || HADH2 -- Hydroxyacyl-Coenzyme A dehydrogenase, type II ||	1	-0.236542857	0.271957143	-0.185342857	0.209857143	-0.125342857	-2.213442857	0.420357143	0.027257143	1.152357143	1.471557143	0.422257143	-0.366342857	-0.175942857	-0.296042857	-0.110742857	0.278057143	-0.409742857	-0.257042857	0.444357143	-0.058342857	0.919157143	0.158957143	0.197257143	0.618857143	0.158057143	0.531657143	-0.241742857	0.377657143	0.406057143	0.532857143	-0.298942857	0.530557143	-0.612442857	0.688857143	-0.706242857	1.358757143	0.955157143	0.278457143	0.104957143	-0.138042857	1.596957143	0.024957143	0.066157143	0.357957143	1.815857143	0.453957143	0.402657143
WID:188430	WID:188430 || IMAGE:825470 || MAP:17q21-q2 || TOP2A -- Topoisomerase (DNA) II alpha 170kDa ||	1		0.10235	0.81465	3.03665	0.97675	1.13255	1.42905	-0.18285	0.57835	0.16975	2.68225	0.81445	-0.34795	1.16845	-0.63995	-0.20045	-0.37085	-0.30205	-0.67425	2.43775	-0.01945	-0.35245	2.57475	0.84325	3.47025	0.02345	1.56035	1.07645		1.07985	0.39525	0.34375	0.59715	2.48265	1.09485	-0.02585	-0.45325	-0.69645	-0.81455	1.89995	0.85645	0.69915		1.19835	0.20725	2.90095	1.86845
WID:275314	WID:275314 || IMAGE:503889 || MAP:18q12.2 || P15RS -- Hypothetical protein FLJ10656 ||	1	-1.265257143	0.512242857	1.301142857	1.377442857	1.755042857	1.880742857	1.533442857	0.144442857	2.076642857	-1.015057143	0.875842857	0.507342857	-1.260257143	0.973342857	-0.864457143	1.135742857	-0.087957143	-0.067457143	1.124242857	1.857242857	-0.215257143	-0.518257143	2.411442857	0.491442857	0.942342857	0.307142857	1.864942857	1.228942857	0.511142857	3.056942857	1.315442857	2.358942857	0.473542857	0.507142857	-0.062257143	0.416542857	-0.085457143	0.780042857	0.948542857	0.790642857	1.326842857	1.410042857	0.762942857	0.876442857	1.392342857	1.535642857	-0.335057143
WID:187044	WID:187044 || IMAGE:795730 || MAP:14q11.2- || EFS -- Embryonal Fyn-associated substrate ||	1	-1.8961	-1.5837	0.3489	2.1894	-0.451	0.9508	1.0535	-0.7333	-0.011	1.904		0.9577	-0.5785	-0.9399	-0.5832	-0.9916	-1.1871	-1.4036	-1.8644	1.4925	1.0118	-0.5378	1.73	-1.4648	0.7423	-0.7101	1.4606	0.5337	0.2549	0.4247	-1.0956	-0.7279	1.3063	0.6845	-0.8198	-0.5513	0.483	-1.6407	-1.6542	1.2828	0.1543	0.5244	1.0342	-1.0864	0.2979	1.034	2.467
WID:190429	WID:190429 || IMAGE:2028443 || MAP:7q22 || EPHB4 -- EPH receptor B4 ||	1	-1.094146154	0.369653846	1.400753846	1.166553846	0.563053846	2.220753846	1.957053846	-0.506046154	1.916353846	1.210153846	1.548953846	0.450553846	-1.036346154	-0.344646154	-0.808746154	0.577453846	-1.295746154	0.179453846	-0.253646154	1.801353846	0.977153846	0.121753846	1.759053846	0.221253846	1.152353846	-0.575846154	1.629253846	0.214353846	0.862253846	1.886753846	0.538953846	-0.047546154	1.599253846	2.156853846	0.282153846	0.506453846		0.550853846	-0.768546154	0.049853846	1.517653846	2.790153846	1.419253846	-0.776146154	1.681853846	0.181953846	1.452553846
WID:189823	WID:189823 || IMAGE:1569006 || MAP:3q21 || CD86 -- CD86 antigen (CD28 antigen ligand 2, B7-2 antigen) ||	1	0.2753	0.6034	-0.726	-2.4089	-0.0674	-9.5379	0.4096	0.565	-0.8841	-0.371	-2.1492	-0.5419	0.4256	-1.0179	0.6064	-0.8456	1.476	0.7588	0.5429	-10.5985	-0.2454	0.1733	-0.7531	0.4997	-1.9866	-0.0422		-1.6635	-1.6419	-1.7472	0.046	-0.2085	-1.3889	-0.9418	0.101	0.2181	0.487	0.5862	0.5036	-1.7445	-0.282	-1.1714	0.5309	0.1401	-0.455	-2.5071	-1.0586
WID:191087	WID:191087 || IMAGE:2504881 || MAP: || STAT5A -- STAT5A ||	1	-1.524592857	0.107807143	-0.789592857	0.274907143	-1.024892857	-1.114292857	-0.728492857	-0.777692857	0.312807143	-1.800192857	-0.424092857	-2.394592857	-1.780692857	-0.488092857	-1.941192857	-1.123392857	0.324707143	-0.582392857	0.176307143	-0.600392857	-1.531492857	-1.265092857	-0.332892857	0.842607143	-0.504992857	-0.516292857	-0.160792857	-0.582092857	-11.71689286	-0.473492857	0.387807143	-0.021992857	-1.020992857	-0.463192857	-1.027792857	-0.351892857	0.793907143	0.238507143	0.324507143	-0.216792857	-0.369792857	-0.630692857	-0.851592857	-0.698392857	0.261707143	-0.691492857	-0.323192857
WID:190165	WID:190165 || IMAGE:588453 || MAP:17q23.2 || TOM1L1 -- Target of myb1-like 1 (chicken) ||	1	0.188966667	0.195566667	1.190966667	-0.647933333	0.278366667	1.392166667	0.820166667	0.045066667	1.143066667	0.413466667	-0.361533333	1.100666667	0.562266667	0.212666667	0.625366667	-0.128433333	-0.023033333	-0.106233333	-0.348133333	0.062166667	0.536766667	0.216066667	0.809466667	0.129166667	-0.192933333	-0.659533333	0.598366667	-0.722933333	1.233566667	1.376466667	0.075366667	0.321766667	0.975866667	1.207866667	0.153166667	0.369466667	1.273266667	-0.205233333	-0.242433333	-0.379933333	1.212466667	0.452966667	1.041266667	0.225666667	0.696066667	-0.261833333	0.047366667
WID:186753	WID:186753 || IMAGE:949932 || MAP:7 || Transcribed locus, strongly similar to XP_525693.1 similar to DNA-binding protein B [Pan troglodytes] ||	1	0.413321429	0.546321429	0.790121429	1.683021429	0.238321429	1.147421429	1.176721429	-0.276378571	2.605321429	-0.081278571	0.986421429	0.087021429	-0.621978571	0.322021429	-0.025878571	0.850221429	-0.776778571	-0.176678571	0.881321429	1.380921429	1.341121429	1.270521429	1.692421429	1.363821429	1.550121429	-0.815978571	1.149021429	-0.065778571	0.279921429	1.160321429	0.585921429	1.944921429	-0.005478571	1.274321429	0.626321429	1.671321429		1.171521429	1.321221429	0.563421429	1.934321429	1.357121429	0.916521429	-0.539278571	2.055221429	0.803221429	0.671821429
WID:184721	WID:184721 || IMAGE:84295 || MAP: || IL1RN -- IL-1 receptor antagonist ||	1	-2.596415385	-0.482415385	-1.699715385	-0.508215385	-2.053615385	-2.391915385	-0.732215385	-0.431115385	-1.113615385	-2.522315385	-2.387815385	-2.213115385	-3.069715385	-1.896515385	-1.778215385	-0.585315385	-2.038015385	-2.070115385	-1.105215385	-1.187015385	-1.658315385	-1.259815385	-1.510115385	-1.212615385	-1.161815385	-1.529315385	-0.649415385	-1.598415385	-1.788415385	-0.452415385	-1.703215385	-1.458215385	-1.759215385	-1.256115385	-2.231415385	-0.371915385		-1.177415385	-0.997315385	-0.924315385	-1.412615385	-1.760215385	-0.695215385	-2.989715385	0.399984615	-0.606615385	-2.021915385
WID:186234	WID:186234 || IMAGE:809494 || MAP: || CD151 -- CD151=platelet-endothelial tetraspan antigen 3 ||	1	0.6839	0.4431	0.9241	0.4208	0.6252	0.7141	-0.0178	-0.1308	1.62	1.7311	0.5135	0.3847	0.3	-0.3786	0.2344	0.9037	0.6075	0.0407	0.2423	1.1355	1.192	0.3026	0.9599	0.7365	0.9028	-0.1624	1.317	-0.4977	-0.5563	1.4389	0.0031	1.1953	0.3715	1.7056	0.3701	1.0162	0.8728	0.4863	0.215	0.3366	2.0066	1.8919	0.0074	-0.3241	1.3792	1.0299	0.527
WID:280111	WID:280111 || IMAGE:213691 || MAP: || Transcribed locus, weakly similar to XP_517655.1 similar to KIAA0825 protein [Pan troglodytes] ||	1	0.025475	-0.229325	0.288075	-1.410925	-0.000625			-0.169525	-0.878025		-0.535325	0.651275	-0.029025	0.379775	0.262875	-0.157425	-0.096325	-0.053625	0.502475	-2.154725	-0.119025	-0.376325		-0.494325	-2.081725	-0.095125		-1.018825	0.682075		-0.401225	-0.147825	1.150575		-0.349825	-0.498125		-0.412125	1.075075	-1.145925	-0.920425	-0.151725		-0.249325	-0.541425	-1.917025	-0.469925
WID:189855	WID:189855 || IMAGE:487553 || MAP:2p22.1 || MAP4K3 -- Mitogen-activated protein kinase kinase kinase kinase 3 ||	1	-0.180208333	0.077691667	-0.175808333		-0.188208333	0.610791667	0.408591667	0.276291667	0.922891667	0.244391667	0.003791667	-0.359508333	-0.342408333	0.152591667	0.051691667	-0.288408333	0.340691667	0.290691667	-0.033108333	1.016991667	0.207091667	0.106791667	0.232891667	0.276191667	0.540091667	0.158391667	0.391491667	0.066591667	-0.263908333	0.464291667	0.525291667	0.530791667	0.147591667	0.331591667	0.517291667	0.455591667	0.774391667	-0.099008333	0.042891667	0.117791667	0.824491667	0.407391667	0.411091667	-0.245308333	0.747991667	0.419191667	-0.063408333
WID:187048	WID:187048 || IMAGE:490556 || MAP:11p15.5 || TM4SF7 -- Transmembrane 4 superfamily member 7 ||	1	-0.675091667	-0.211191667	0.606708333	2.368808333	0.164808333	1.727108333	0.308208333	-0.515791667	-0.039391667	-0.121091667	1.145008333	0.631208333	-0.722191667	0.090708333	-0.382291667	-0.108091667	-0.429091667	-0.092891667	-0.881791667	2.101308333	1.860208333	-0.206891667	1.868308333	0.527608333	2.226608333	-0.759891667	2.737508333	-0.589091667	-0.422391667	1.767708333	-0.951991667	0.907208333	-0.019291667	0.622808333	-0.217491667	-0.395191667	-0.603191667	-0.272491667	-0.311091667	1.122608333	1.034408333	2.695008333	0.685708333	-0.484991667	0.171808333	0.407208333	1.194808333
WID:276312	WID:276312 || IMAGE:788087 || MAP:8p12 || FLJ14299 -- Hypothetical protein FLJ14299 ||	1	-0.409658333	0.342941667	0.298241667	1.124841667	0.367341667	0.518141667	0.786141667	-0.306358333	1.148441667	-0.105458333	0.611641667	0.083941667	-0.330758333	-0.146458333	0.124241667	1.054541667	-0.393458333	-0.161658333	-0.223458333	0.894241667	1.057041667	0.285341667	0.881341667	0.954941667	0.309941667	-0.415658333	1.541341667	0.917641667	0.462541667	1.047841667	0.792241667	1.114041667	0.839841667		0.244341667	0.712241667		0.547141667	0.796941667	0.315241667	1.527041667	1.463041667		-0.368958333	1.248941667	0.393441667	1.135741667
WID:188908	WID:188908 || IMAGE:840697 || MAP:7p11.1 || FKBP9 -- FK506 binding protein 9, 63 kDa ||	1	-0.799185714	-0.297885714	0.353814286	0.552914286	0.186514286	1.339914286	0.503914286	-1.026785714	0.550614286	0.201614286	0.425814286	0.185814286	-0.618485714	-0.856385714	-0.735885714	-0.005285714	-1.221585714	-1.150385714	-0.336385714	1.365614286	-0.384185714	-0.782385714	0.599814286	0.123114286	0.769314286	-0.269185714	0.545814286	0.171514286	0.115614286	1.549814286	-0.025585714	0.445714286	1.037714286	0.913014286	-1.125685714	-0.223185714	1.411614286	-0.093285714	-0.253085714	0.112914286	0.767414286	0.982814286	0.224814286	-0.816285714	1.533414286	0.191614286	1.193514286
WID:274593	WID:274593 || IMAGE:2452256 || MAP:13q32.2 || FARP1 -- FERM, RhoGEF (ARHGEF) and pleckstrin domain protein 1 (chondrocyte-derived) ||	1	-1.210472727	-0.894672727	0.880827273	2.428227273	-0.042572727	1.877427273		-1.807572727	0.645927273	0.784227273	1.919827273	0.211727273	-2.420872727	0.184927273	-1.554772727	1.336727273	-2.983472727	-0.708972727	-0.159372727	2.426327273	0.039827273	0.053227273		-0.246172727	2.657927273	-1.321572727	2.024527273	0.208827273		1.397627273	0.204727273	-0.801072727	1.815327273	0.833027273	-0.575272727	0.657627273	-0.615872727	0.044827273	-1.331572727	2.344027273	0.552827273	1.798827273		0.130527273	1.845827273	1.474227273	2.135927273
WID:274322	WID:274322 || IMAGE:1620550 || MAP:14q22.2 || SAMD4 -- Sterile alpha motif domain containing 4 ||	1	-0.468091667	-0.297491667			-0.345191667			-0.140891667	-1.024391667	-0.620991667	-0.857191667		-0.199691667	-0.643691667	-0.192391667	-0.595391667	0.259408333	0.068808333	-0.115591667	-0.729491667	-0.249091667	-0.583691667		-0.238791667	-0.146191667	0.147808333	-0.513791667	-0.287991667			-0.740391667	-0.483291667	-0.913191667		-0.356691667	-0.079891667	-0.417091667	-0.117491667	-0.011791667	-0.352491667	-0.688791667	-0.750791667		0.416008333	-0.125191667	-0.148791667	-0.058891667
WID:279918	WID:279918 || IMAGE:280776 || MAP:12q24.31 || MGC5139 -- Hypothetical protein MGC5139 ||	1	0.2832	0.0073	0.0538	3.4352	0.0349	1.3046	-0.5529	-0.4453	1.5221	1.3329	1.5424	-0.0489	-0.5376	1.6529	-0.0428	-0.8658	-0.3287	-0.1611	0.1207	2.96	0.1034	-0.6635	0.5332	0.3511	2.8697	0.3192	0.955	0.5896	-1.0665	1.7943	1.2718	1.1832	0.647	-0.3622	-0.9041	0.2334	1.1755	0.1152	-0.1037	2.7029	1.1496	1.7425		-1.1242	1.9177	1.3879	0.6921
WID:279058	WID:279058 || IMAGE:1635709 || MAP:12q13.3 || DTX3 -- Deltex 3 homolog (Drosophila) ||	1	-1.410975	0.536625	0.652125	1.748225	-0.293375	0.765925	-0.230775	-0.325375	1.182025	0.856325	1.624325	-0.353975	-1.524375	1.064725	-1.465075	-0.666475	-0.619675	-0.052975	0.165625	1.730225	0.174425	-0.833875	1.079525	0.655025	1.137825	0.107225	1.762125	1.345925	-0.313675	1.381225	-0.288475	0.733125	-0.204775	1.552325	-0.996975	0.385825	-0.060575	0.320025	0.026425	1.222625	1.408625	0.315825	-0.230775	-0.122975	0.920125	1.369425	1.539025
WID:276804	WID:276804 || IMAGE:266019 || MAP:19q13.11 || KCTD15 -- Potassium channel tetramerisation domain containing 15 ||	1	-0.736376923	0.535623077	0.398523077	3.167323077	0.736023077	1.284423077	1.187523077	0.062323077	2.537323077	1.120723077	1.259723077	0.575223077	-1.022476923	0.268023077	-0.744276923	0.507423077	-1.162476923	-0.735976923	0.227223077	1.214323077	0.285523077	-0.675676923	1.473523077	-0.080276923	2.334723077	0.321423077	1.613023077	1.479123077	0.714723077	1.539523077	0.148523077	0.326823077	0.111623077	0.275223077	-0.279576923	-0.116376923		0.582823077	-0.536476923	2.508123077	1.287123077	0.021923077	0.753523077	-0.191476923	2.493823077	1.852323077	1.965023077
WID:189050	WID:189050 || IMAGE:730288 || MAP:15q11.1 || EHD4 -- EH-domain containing 4 ||	1	-1.623242857	0.121957143	-1.172142857	-0.342742857	-1.368242857	-3.208642857	-0.610042857	-0.304042857	0.076057143	-1.010742857	-0.690542857	-2.310442857	-1.917042857	-1.119942857	-1.713242857	-1.203242857	-0.321842857	-0.537842857	-0.055142857	-1.067742857	-1.846342857	-1.345642857	-0.682042857	0.195857143	-1.006042857	-0.174442857	-1.009042857	-0.469642857	-2.259142857	-0.505842857	-0.189242857	0.036457143	-1.321342857	-0.375642857	-0.960442857	-0.256442857	0.570957143	0.061457143	-0.711142857	0.069157143	-0.051242857	-1.091142857	-0.433242857	-0.732542857	0.398757143	0.287657143	-0.090542857
WID:281670	WID:281670 || IMAGE:2312140 || MAP:17p11.2 || USP22 -- Ubiquitin specific protease 22 ||	1	-1.579230769	0.522469231	0.308169231	1.253769231	0.643769231	0.880869231	0.761969231	0.106469231	1.139169231	-1.121430769	0.582869231	-0.242430769	-0.902830769	0.257169231	-0.676930769	0.485969231	-0.080930769	-0.815730769	0.309369231	1.644669231	0.563769231	-0.586130769	1.423569231	0.617669231	1.931969231	0.196369231	1.704169231	0.095769231	-0.556130769	1.672969231	1.896869231	1.290469231	0.621869231	0.407869231	-0.350930769	0.698969231	1.506369231	0.762569231	0.046169231	0.703769231	1.062469231	1.599669231	0.386669231	0.142669231	1.403269231	1.096769231	0.090469231
WID:184998	WID:184998 || IMAGE:460398 || MAP:17q11-q2 || CCL3 -- Chemokine (C-C motif) ligand 3 ||	1	-0.902221429	-0.737621429	-2.407521429	-0.683521429	-0.413221429	-9.878221429	-1.014921429	0.167678571	-1.107721429	-1.016221429	-1.347221429	-0.906021429	-0.078221429	-0.305721429	-0.359221429	-0.343921429	1.419578571	0.397478571	0.126378571	-4.317821429	-0.870221429	0.232078571	-1.459021429	-1.147221429	-0.046121429	0.395378571	-2.726521429	-0.981721429	-10.27052143	-10.94862143	-0.494121429	-1.464421429	-2.378021429	-3.140021429	0.990778571	-0.185221429	-0.053621429	0.001678571	0.913778571	0.456278571	-0.550921429	-1.403121429	-0.725021429	-0.929321429	0.267678571	-1.430421429	0.217578571
WID:280591	WID:280591 || IMAGE:824776 || MAP:5q11.2-q || DHFR -- Dihydrofolate reductase ||	1	-0.936171429	0.828728571	-0.035171429	1.220628571	0.807828571	1.528828571	-0.257271429	0.443328571	1.188328571	0.276828571	0.933428571	0.132628571	-0.321071429	1.338028571	-0.682871429	-0.630571429	0.285728571	0.055828571	0.918128571	1.370028571	0.093128571	-0.170671429	0.861928571	1.206728571	1.087828571	0.243328571	0.565528571	0.597328571	0.281828571	1.382428571	0.831228571	1.040028571	0.245228571	0.228128571	-0.677771429	0.264028571	1.106328571	-0.016271429	0.197928571	0.977828571	1.585528571	0.844428571	-0.112271429	-0.633971429	1.296828571	1.424028571	-0.300671429
WID:190031	WID:190031 || IMAGE:450974 || MAP:11p15 || XLKD1 -- Extracellular link domain containing 1 ||	1	0.232675	0.474975	-0.818725		-0.210525	-9.461725	0.009075	0.258075	-0.634125		-1.091025	-0.529825	0.024975	-0.570825	0.125075	-0.187225	1.006375	0.517875	0.106975	-5.038125	-0.105225	-0.240925	-1.292725	0.341975		0.192775		-0.599425	-0.761425	-1.531925	0.095575	-0.117925			-0.577725	0.042975	-0.182425	0.391375	0.260675	-0.994025	-0.260925	-1.406325	0.460775	0.356075	-0.437725	-0.842125	-0.121725
WID:185114	WID:185114 || IMAGE:310406 || MAP: || IL6 -- IL-6 ||	1	-0.703628571	0.171271429	-1.075128571	-0.310728571	-1.891128571	-9.321428571	-2.578528571	0.175871429	-0.940228571	-0.704828571	-0.710328571	-0.987728571	-0.701528571	-0.151828571	-0.356328571	-1.216228571	0.325671429	0.344571429	0.017271429	-4.811428571	-1.174028571	-0.277928571	-1.316428571	-0.011328571	-0.243128571	-0.052528571	-2.051528571	-0.020528571		-2.519828571	-0.516928571	-0.495628571	-2.124428571	-2.257628571	0.423571429	-0.888228571	-0.656228571	0.319671429	0.156371429	0.054671429	-0.145628571	-1.749228571	-0.829428571	0.050871429	-0.440228571	0.542371429
WID:184723	WID:184723 || IMAGE:773332 || MAP:17p13 || ITGAE -- Integrin, alpha E (antigen CD103, human mucosal lymphocyte antigen 1; alpha polypeptide) ||	1	0.115571429	1.046371429	0.055871429	0.643971429	0.083871429	-1.388628571	0.269071429	0.120871429	2.152171429	0.761671429	0.350871429	-0.433128571	0.239971429	0.202971429	0.738971429	0.514071429	-0.112128571	-0.288528571	0.577471429	0.378871429	0.711171429	0.531571429		0.954671429	0.670971429	0.115071429	0.386471429	0.478671429	-0.327628571	0.655571429	0.105271429	1.006971429	-1.126728571	-0.322728571	-0.234828571	0.942571429	0.501071429	0.974271429	0.652171429	0.637071429	1.665771429	-0.059228571	0.109471429	-0.108428571	1.370771429	1.450971429	0.280471429
WID:191275	WID:191275 || IMAGE:2276858 || MAP:Xq28 || MAGEA11 -- Melanoma antigen, family A, 11 ||	1	-0.362925	0.212475	-0.116525		-0.325525			0.161375	-1.397425	-0.225725	-0.801125		-0.360425	0.174975	-1.000125	-0.335525	-0.272325	-0.005725	0.046275	-9.338225	1.225575	-0.226325		0.062575		-0.493625	-0.446025	-0.866625	-9.763525		-0.113025	-0.114125	-0.330725		0.083375	-0.031925	-0.338925	0.256475	-0.065925	-1.050025	-1.125125	-0.664725		0.273575	-2.044825	-0.000725
WID:185732	WID:185732 || IMAGE:824552 || MAP:Xq28 || CD99L2 -- CD99 antigen-like 2 ||	1	0.027983333	-0.109916667	0.067183333	0.985883333	-0.267516667		0.859783333	0.250683333	0.885883333	-1.012316667	1.039583333		-0.729316667	-0.042216667	-0.471516667	-0.328016667	-0.367716667	-0.162816667	-0.067716667	0.709383333	0.798583333	0.182683333	1.016283333	0.167183333	1.002083333	-0.125016667	1.581483333	-0.096216667	0.072683333	0.836883333	-0.332916667	0.674583333	-0.191516667	0.614383333	0.106583333	0.166983333	0.325083333	0.297383333	0.231583333	0.541083333	0.633283333	0.676083333	-0.107816667	0.144583333	1.187983333	0.151783333	0.866283333
WID:191502	WID:191502 || IMAGE:42993 || MAP:15q26.1 || FURIN -- Furin (paired basic amino acid cleaving enzyme) ||	1	-0.739985714	0.844714286	0.820714286	0.435514286	1.423114286	1.052014286	1.365714286	1.038714286	0.935914286	-0.311685714	0.397514286	0.199314286	0.439114286	-0.963685714	0.553014286	0.799314286	1.240414286	-0.164285714	1.977314286	0.337014286	-0.274585714	-0.378685714	1.804714286	0.940814286	-0.014885714	0.593814286	2.029814286	2.105014286	2.006214286	1.144514286	0.510914286	0.544214286	-0.130785714	1.223614286	1.443014286	1.263914286	1.150214286	0.242114286	1.401114286	0.355314286	1.121414286	0.221114286	1.095514286	1.351914286	0.461414286	1.339814286	-0.554385714
[truncated: 29 more rows]
[truncated: 25 more columns]
